# Supplementary material for: Ecological Inference From Isolated Vertebrae: Evaluating Functional Signal Across the Carnivoran Spine
Source: J Morphol. 2025 Dec 30;287(1):e70109. doi: 10.1002/jmor.70109 (PMC12750969; doi:10.1002/jmor.70109)
Supplement: Supplementary file 1 — Landmark_data_Aenocyon_dirus. [file JMOR-287-e70109-s003.txt]

, , Aenocyon_dirus_C3

               x           y          z
 [1,]  -1.598241  10.1668167   9.006232
 [2,]   1.011959  -0.9394274  13.915330
 [3,]   2.637778  -6.0550909  17.343407
 [4,] -12.266191  -9.3965063  16.593470
 [5,]  -5.862215 -20.5554962  21.291929
 [6,] -14.201465 -17.8898926  23.433491
 [7,]  -5.673898 -14.7537451  19.358335
 [8,]  15.040223  -4.3424459  10.361884
 [9,]  15.793137 -17.1124706  16.653477
[10,]  22.665344 -10.9547215  15.919111
[11,]  12.536043 -11.7078533  15.202289
[12,]   4.201956 -20.6145287  12.360568
[13,]   1.446458 -24.3348961  -2.147275
[14,]  -6.449183 -20.4731560  10.692654
[15,]  12.323941 -17.3971004   6.555117
[16,]  -2.084386  11.2311001   7.948511
[17,]  -6.811540  18.4458733  -5.861664
[18,]  -6.655780  17.7487946  -7.154074
[19,]  16.492453   9.4315948 -10.030390
[20,]   4.791074  18.1354542 -15.353188
[21,]  14.248494  16.2313805 -14.253144
[22,]   5.681173  11.8935251 -12.388730
[23,] -22.969698   1.2920065   1.193943
[24,] -21.518898  14.3838711  -8.234852
[25,] -26.841015  10.2447214  -4.323269
[26,] -17.222345   5.8045783  -5.686260
[27,]  -5.032484   2.2560320 -12.561467
[28,]  -7.291041  -6.0668807 -28.371023
[29,]   4.364727  -0.3399180 -22.849012
[30,] -17.345551  -4.0044441 -16.760983

, , Aenocyon_dirus_C5

                x            y           z
 [1,]   0.2024323  17.64585304   0.1436750
 [2,]  -0.6425512  17.59283066  -1.2429391
 [3,]  -1.3985060  14.74383354  -2.7543793
 [4,]  13.2669563  15.47577000  -8.4633675
 [5,]   6.2197270  17.44773674 -22.1799984
 [6,]  14.3091831  22.77332306 -18.8736496
 [7,]   6.4957066  14.94168377 -12.2072268
 [8,] -16.7890835  11.45275211   0.8556248
 [9,] -19.1530075  14.53504753 -14.4738884
[10,] -25.6388664  17.13491631  -8.2922745
[11,] -13.2508678  12.94731522  -6.6588621
[12,]  -4.5772200   8.81749821 -14.9986639
[13,]  -2.6979244  -7.12751579 -17.5964966
[14,]   5.2901583   5.44644737 -16.1173668
[15,] -12.4424486   3.42594504 -11.5901337
[16,]   1.2072681  14.76655865   5.8648877
[17,]   4.0278044   4.34977531  11.9697008
[18,]   4.2803464   2.85373473  12.5625048
[19,] -14.6257496  -3.21098804   9.2645521
[20,]  -5.5917702  -5.60110617  20.5748234
[21,] -15.8358021  -2.51010251  15.5938873
[22,]  -7.2182956  -6.95733976  11.0713825
[23,]  20.2427311   0.06971873  -0.8030534
[24,]  18.0076122  -4.13292027  12.9005985
[25,]  24.1444073  -0.13963979   7.9780650
[26,]  15.4943924  -4.85304546   5.2131767
[27,]   3.2902992  -9.34365845   3.7559490
[28,]   4.4016643 -28.65762138  -1.3986965
[29,]  -6.1687031 -21.01506615   4.2903318
[30,]  13.9061756 -17.90550423  -1.7835853

, , Aenocyon_dirus_C7

                x          y          z
 [1,]  -7.9894619  34.762882 -19.557135
 [2,]  -4.0352578   8.552414 -14.295502
 [3,]  -3.8018687   6.948187 -13.469406
 [4,]  13.8509636   6.180475 -12.583285
 [5,]  10.5570879  -8.732034 -27.934452
 [6,]  18.1515312   2.018207 -26.695301
 [7,]   8.1770411  -1.756267 -16.052736
 [8,] -20.6930542   2.698885  -9.048959
 [9,] -17.1864338 -11.604234 -24.211956
[10,] -25.2327003  -5.101954 -21.938768
[11,] -13.1493654  -4.034264 -13.064815
[12,]  -1.8606896  -8.925424 -16.321478
[13,]   0.6964980 -26.009415  -6.627418
[14,]  10.3696098 -14.458333 -12.368352
[15,] -11.4482155 -15.483488  -9.258756
[16,]  -7.6136856  36.649719 -15.779224
[17,]  -1.3084583  12.091846   3.037795
[18,]  -0.8938856  10.821199   4.228726
[19,] -19.2995396   1.339059   2.796225
[20,]  -9.7376957   4.625532  11.063106
[21,] -19.5083961   5.580333   7.733408
[22,] -12.3028536  -2.164867   5.426982
[23,]  18.1901283   5.710471  -2.490081
[24,]  11.4384317   6.092935   8.026498
[25,]  18.5197201   9.459216   2.532842
[26,]  13.4718494   1.859539   2.663737
[27,]   1.5299054  -5.942062   6.768538
[28,]   4.8923073 -22.176754  16.280022
[29,]  -9.9164362 -16.363140  14.182261
[30,]  16.3283386 -13.108228  10.687623

, , Aenocyon_dirus_T12

                x             y          z
 [1,] -30.4425335  -1.162456155 -15.484589
 [2,] -10.0665598   1.211889863  -9.566363
 [3,]  -2.8416598   4.413188457 -10.048396
 [4,] -13.0257139   3.831035376  -6.850189
 [5,]  -2.7858162  13.307550430 -10.266855
 [6,] -15.4549208  13.407014847 -13.279760
 [7,]  -3.1785452   8.067943573  -8.952586
 [8,]  -8.8865786  -0.004921359 -12.060595
 [9,]   0.2150574   6.696358681 -19.614267
[10,] -14.1532478   4.839128971 -22.310690
[11,]  -1.3704646   5.619380474 -13.254930
[12,]   8.1501141   5.564875603  -8.269415
[13,]  22.8633060   2.436694860  -3.483745
[14,]   4.7793984  12.996243477   2.973551
[15,]  11.6851835  -5.422541618 -16.142063
[16,] -31.5020123 -10.969757080  -6.577202
[17,] -16.6887970 -15.753160477   3.930368
[18,] -10.7312117 -21.903676987  10.743617
[19,]  -5.9886770 -21.638076782   8.566255
[20,] -17.6652451 -25.788288116   3.111846
[21,] -16.2575703 -22.077634811   1.185017
[22,] -13.6825075 -27.660024643   8.504353
[23,] -15.4532566 -12.940351486   9.683313
[24,]  -7.7191167 -15.951110840  11.971548
[25,] -16.4697514 -19.478458405  14.155082
[26,] -12.7514906 -21.115612030  14.235959
[27,]   4.6786022 -15.108113289  10.024382
[28,]  20.1764431 -12.874837875  11.125518
[29,]  11.1355734 -24.814296722   1.249243
[30,]   4.2163167  -6.332843304  20.401272

, , Aenocyon_dirus_L1

                x           y            z
 [1,]  -1.9774038  35.5902328  -6.31630278
 [2,]  -0.1930980   2.7483704   0.02462181
 [3,]   0.1563893   0.7353246   0.83436042
 [4,]  -5.6607494   6.7849469  -2.70893312
 [5,]  -5.9930391   6.3833976   8.93337154
 [6,]  -9.8485785  15.4341545   3.67784595
 [7,]  -3.7348773   3.3921275   2.97212410
 [8,]   5.0320439   6.8532171  -4.69468069
 [9,]   7.3550649   6.7652531   6.43801689
[10,]   8.5261259  15.2140617   1.17328465
[11,]   4.2762918   3.3174782   2.75318575
[12,]   1.3036959  -6.6682606  11.26095390
[13,]   3.6076641 -23.3714657  17.79157829
[14,]  15.9705095 -13.3287268   9.90617085
[15,] -10.3918953 -17.3344707  13.64536572
[16,]  -1.9044271  23.7532406 -23.89066887
[17,]  -2.5554910  -3.4346752 -27.35193062
[18,]  -2.4992332 -13.2373972 -29.73257065
[19,]   3.6410084 -17.3885880 -27.87756729
[20,]   5.6659412  -7.1030612 -32.79447556
[21,]   6.1131082  -9.3582697 -26.60524940
[22,]   4.4618120 -12.7858753 -35.43950653
[23,] -10.1750336  -7.8750682 -25.00710869
[24,]  -8.5888033 -14.6720772 -24.86729813
[25,] -11.1766233  -6.6324925 -30.38743019
[26,]  -8.8548641 -13.7597237 -33.22320175
[27,]  -0.6772111 -24.7771263 -14.89816093
[28,]  -0.3047515 -39.0854874  -2.86242223
[29,]  14.7524242 -31.4215031 -12.89757061
[30,] -15.3960361 -31.1563549 -11.06622410

, , Aenocyon_dirus_L5

                x          y           z
 [1,]  -8.8725052  11.608321 -42.9273224
 [2,]  -3.1748264  -6.110291 -21.3051739
 [3,]  -2.1288829 -10.157771 -17.9426937
 [4,]   1.4684087  -5.136824 -21.8668613
 [5,]   5.1370058 -15.637892 -23.5475197
 [6,]   6.9020452  -7.887454 -33.4822617
 [7,]   2.0257752 -11.253363 -19.6957417
 [8,]  -7.5473585  -3.827898 -21.9718742
 [9,]  -8.6274576 -16.948034 -22.3418255
[10,] -13.4139204 -10.608539 -30.6139469
[11,]  -4.6851988 -11.400320 -19.1451855
[12,]  -0.9592499 -23.400759 -14.1145868
[13,]  -0.3912145 -32.223145   2.0961745
[14,]  14.9595346 -22.221281  -8.7988720
[15,] -16.2747135 -23.854500  -7.0238585
[16,]  -9.3079281  23.451633 -46.0475082
[17,]  -3.4064922  18.787308   0.7823686
[18,]  -3.1922948  17.294872   4.4187517
[19,]  -8.2534752  12.471705   4.6999454
[20,] -11.8029642  21.437296  -0.1544046
[21,] -12.7950926  16.858191  -5.9585695
[22,]  -7.0543280  17.013432   5.8739800
[23,]   5.2340679  17.824141  -7.1444983
[24,]   3.3436923  12.184879   3.1248527
[25,]   4.3843575  22.367989  -2.2126293
[26,]   0.4315864  17.831427   5.3360229
[27,]  -1.4203931   1.427741   7.5527201
[28,]   0.8930600 -10.639417  21.0032539
[29,] -17.4856777  -1.359225  14.2653847
[30,]  15.3965569   1.780752  12.3324938
