# Supplementary material for: Ecological Inference From Isolated Vertebrae: Evaluating Functional Signal Across the Carnivoran Spine
Source: J Morphol. 2025 Dec 30;287(1):e70109. doi: 10.1002/jmor.70109 (PMC12750969; doi:10.1002/jmor.70109)
Supplement: Supplementary file 2 — Landmark_data_extant. [file JMOR-287-e70109-s002.txt]

, , Otocyon_megalotis_PH107.04_C3

                 x         y         z
 [1,]  3.326224055 19.267294 16.236666
 [2,]  0.835876882  9.538298 15.410254
 [3,]  0.310093403  8.175606 13.858691
 [4,] -5.216695786 12.992625 14.201389
 [5,] -6.153554440  7.783873 12.504025
 [6,] -7.642206192 10.918782 14.503572
 [7,] -4.395799637  8.786100 13.449705
 [8,]  7.295722961  9.852839 13.804460
 [9,]  5.907024860  3.813486 12.987433
[10,]  8.770974159  6.181996 13.993319
[11,]  4.079144955  6.163683 13.338734
[12,]  0.007184252  7.575831  9.514414
[13,]  0.631774247 10.630991  4.819804
[14,] -3.230445147 10.334659  8.374238
[15,]  4.107801437  7.908749  8.048379
[16,]  2.983368874 19.394365 16.120569
[17,]  4.084090710 21.673872 15.495255
[18,]  5.068978786 24.602211 14.226801
[19,] 12.094469070 19.703489 11.724870
[20,] 10.665178299 25.628057 11.980806
[21,] 12.777225494 23.861486 12.114353
[22,]  9.835624695 22.448389 11.265329
[23,] -2.969696760 24.224932 11.974081
[24,]  1.449329615 28.634846 12.377731
[25,] -0.392803878 28.534130 12.498803
[26,]  0.174256653 24.874094 11.474695
[27,]  4.640474796 23.132267  7.498479
[28,]  5.334737778 24.270815  1.006881
[29,]  8.843271255 21.818180  5.140278
[30,]  0.496792197 24.726595  4.796939

, , Otocyon_megalotis_PH107.04_C5

                x         y          z
 [1,] -11.0511646 14.384460 10.6915226
 [2,] -10.4492369 14.118721 12.3013992
 [3,]  -9.8875027 13.700246 13.0433340
 [4,] -11.9327650  7.068810 15.2749405
 [5,] -10.5062923  9.325213 20.6901913
 [6,] -12.9442892  8.015857 20.3877163
 [7,] -10.7829685  9.122982 17.5458508
 [8,]  -3.9162912 14.631714 10.8416157
 [9,]  -2.9261730 17.453856 16.4756184
[10,]  -2.5029624 19.605013 14.1344299
[11,]  -4.4399538 15.615984 13.3889027
[12,]  -4.7793131 10.948284 17.4591026
[13,]  -0.8158944  7.160281 17.1441154
[14,]  -5.5275993  6.903603 18.1996994
[15,]  -1.3149763 11.724024 16.2234364
[16,] -11.4194593 13.411053  9.1505098
[17,]  -9.5863485 10.267879  7.4493914
[18,]  -9.4516392  8.777894  5.3358803
[19,]  -1.0531248 11.768296  4.8291211
[20,]  -3.7343550  8.714645  1.3402461
[21,]  -3.2754004 10.409241  0.6378273
[22,]  -1.7150491  9.494498  4.8701968
[23,] -10.1516933  2.023329 10.7705698
[24,] -10.0012798  1.766176  5.2475696
[25,] -11.7924290  1.213577  5.8336573
[26,]  -8.7545481  1.971900  9.0740728
[27,]  -2.7884805  3.537366  7.0753570
[28,]   3.5849514 -1.684933  7.1434860
[29,]   2.6895351  5.476614  6.2161613
[30,]  -3.5226123 -1.323112  9.7541304

, , Otocyon_megalotis_PH107.04_C7

                 x          y         z
 [1,] -12.93389893  5.0953870 18.893780
 [2,]  -8.42830658  3.6303453 14.361971
 [3,]  -7.62751341  3.4309914 13.667877
 [4,]  -5.38547850  8.4713469 10.945611
 [5,]  -5.58337784  7.0181956  4.044379
 [6,]  -7.40863466  9.4724054  4.093689
 [7,]  -5.09868717  7.2721996  8.543365
 [8,]  -5.12978458 -3.0050535 14.908508
 [9,]  -5.32523155 -5.2095675  7.984567
[10,]  -6.48700523 -6.9628267  9.126517
[11,]  -4.68812847 -1.6439110 12.823256
[12,]  -1.50198114  1.5262871  7.527560
[13,]   4.85532522  1.6457428  7.174427
[14,]  -0.26267040  5.2603517  7.062913
[15,]  -0.25420690 -1.4479685  8.604735
[16,] -12.88570881  5.3927269 19.381813
[17,]  -4.02745962  5.2303286 18.691141
[18,]  -3.53213692  5.0279431 18.254766
[19,]  -1.49907207 -3.0542002 18.897533
[20,]  -0.29937455  0.5098549 21.378798
[21,]  -1.41920125 -1.6811833 21.525753
[22,]   0.01318612 -0.4266126 18.394188
[23,]  -1.75563562 11.9951277 14.070372
[24,]  -0.51596266 10.6510868 18.197214
[25,]  -1.83293188 12.8245964 16.285624
[26,]  -0.15744615  9.3665113 14.447279
[27,]   3.17274666  4.4268403 16.364485
[28,]   9.47648144  4.5366607 15.802517
[29,]   6.13731623 -0.4102000 16.932718
[30,]   5.93777323  8.9741964 14.347971

, , Otocyon_megalotis_PH107.04_T1

                 x         y         z
 [1,] -15.22360802 19.716593  4.930196
 [2,]  -1.94032395  2.997687 16.769258
 [3,]  -1.34878314  1.854290 16.775074
 [4,]  -4.71016788 -3.400393 18.925512
 [5,]  -2.96812034 -5.395757 24.369595
 [6,]  -5.79967022 -4.898949 23.889801
 [7,]  -3.41267943 -2.863085 19.897661
 [8,]   5.50524473  2.606467 17.062300
 [9,]   7.70811462  1.124463 22.122038
[10,]   8.09074974  3.569965 20.993690
[11,]   4.88350487  1.788448 18.333250
[12,]   2.41702271 -3.509623 18.650187
[13,]   4.81812620 -8.043374 16.762119
[14,]  -0.80202484 -7.669498 18.188557
[15,]   7.29539824 -2.842207 16.728184
[16,] -15.69208431 19.673626  1.847567
[17,]  -5.95297956  6.206303  8.014829
[18,]  -3.27343154  2.925287  9.622498
[19,]   2.30328083  1.876854  9.927019
[20,]   1.15272641  2.704360  7.850975
[21,]   3.23202825  4.725524 10.967104
[22,]   3.04602075  3.942664 13.683509
[23,]  -4.45442963 -2.414877 11.319323
[24,]  -5.78731966 -1.605610  8.699589
[25,]  -7.44729280 -2.032931  9.397731
[26,]  -6.99140835 -2.057091 12.909255
[27,]   0.01428728 -2.824562 10.328547
[28,]   3.02908540 -7.850312  8.613281
[29,]   4.43999577 -2.844995  8.049575
[30,]  -2.12992883 -6.896325  9.455970

, , Otocyon_megalotis_PH107.04_T7

                x           y         z
 [1,] -22.0832539 -11.7626915 11.504008
 [2,]  -3.8228042   0.8423896  9.364425
 [3,]  -2.0142250   1.8080710  8.491903
 [4,]  -4.7400179   5.0056701  8.647676
 [5,]  -2.5470896   8.8576412  5.986030
 [6,]  -5.7280955   7.8331904  5.779753
 [7,]  -0.8303369   7.4641738  7.580852
 [8,]  -0.6746429  -1.4731687 10.723538
 [9,]   4.2864223  -1.6365862  8.796813
[10,]   1.4123698  -4.3544021  9.171628
[11,]   3.1380222   0.9979737  9.032968
[12,]   2.4567974   4.9727407  9.351631
[13,]   5.4944687   7.8629031 12.590175
[14,]   1.3694106   9.0129890 10.335661
[15,]   5.0829210   3.0608094 11.617917
[16,] -24.4758377 -12.7937870 14.239809
[17,] -17.5885563  -7.1277595 17.130043
[18,]  -8.4314861  -0.9248325 15.015767
[19,]  -0.6952903  -0.9275819 13.700870
[20,]  -6.9128237  -2.4718297 16.288544
[21,]  -3.1145360  -1.7373757 14.187652
[22,]  -0.5242224   1.0086585 14.659342
[23,]  -4.9161515   5.3447871 11.725554
[24,]  -9.9640932   1.1963334 15.654004
[25,]  -7.2126193   3.7030749 12.655117
[26,]  -3.1962061   4.7253761 13.402158
[27,]  -2.5791028   3.3350055 15.225619
[28,]   0.5798497   6.3446317 18.878553
[29,]   1.0339805   1.8696544 17.829771
[30,]  -3.2484806   7.7936902 16.311880

, , Otocyon_megalotis_PH107.04_T10
                x           y         z
 [1,] -14.2017450 -4.72415876 10.613642
 [2,]   0.2578073 -1.49013686 10.734279
 [3,]   2.3790467 -0.97750181  9.613014
 [4,]   0.2045416  0.73149616 10.012959
 [5,]   3.5044026  1.42130220  7.809581
 [6,]   0.8554855  2.42495990  9.645132
 [7,]   1.5163186  0.01882330  9.633698
 [8,]   1.9918457 -3.04271317 11.181613
 [9,]   5.8866034 -3.44491124  8.723791
[10,]   2.6514273 -3.69953060 11.428459
[11,]   2.7109799 -2.07081676  9.947444
[12,]   8.4300537  0.77753741  9.784215
[13,]  12.4250956  2.56383872 13.216684
[14,]   8.2784481  5.11748934 10.454268
[15,]  10.1380453 -2.15738654 12.395169
[16,] -14.7059555 -4.91833639 12.495000
[17,]  -7.7356071 -2.58337998 15.333804
[18,]  -3.0108154 -1.03055120 15.440691
[19,]  -1.0479062 -3.70263982 15.708074
[20,]  -4.1576085 -3.09831309 16.474337
[21,]  -4.0998588 -3.88645291 16.430695
[22,]  -2.4931793 -2.46378303 16.734749
[23,]  -3.1285870  1.74575651 14.858494
[24,]  -5.7794476  0.93097848 15.292653
[25,]  -5.0987902  1.46767390 13.932839
[26,]  -4.5545034  0.04138573 16.256010
[27,]   2.3114231  0.70309681 15.656460
[28,]   6.2512856  2.94109964 19.994778
[29,]   5.5959988 -2.43227267 19.398951
[30,]   2.8751581  6.33852959 17.214954

, , Otocyon_megalotis_PH107.04_T13

                 x           y         z
 [1,] -13.72018433  0.68211579 17.992620
 [2,]  -6.19224119 -0.42225286 13.061851
 [3,]  -5.64508677 -0.56622839 12.318024
 [4,]  -6.40385580  1.95537448 12.008581
 [5,]  -6.39017534  0.63790011  6.770020
 [6,]  -9.83720398  2.41458678  8.653547
 [7,]  -5.71951866  0.41207168 10.805388
 [8,]  -6.57173777 -3.04605985 13.423525
 [9,]  -6.48824120 -4.66692924  9.296723
[10,]  -9.71362495 -4.87585735 11.203030
[11,]  -5.59831476 -3.13392401 10.822584
[12,]  -1.62954783 -1.94755507  8.922428
[13,]   4.10213852 -2.02143812  8.762791
[14,]   0.37465653  3.46676850  7.855020
[15,]   0.04659893 -6.68975830 11.148524
[16,] -12.31511688  1.47098553 21.100752
[17,]  -5.16989756  2.57773590 21.814695
[18,]  -3.49803257  2.80029058 22.434443
[19,]  -3.04042244  0.21687613 22.022247
[20,]  -5.55367899 -0.08263387 24.323202
[21,]  -4.95943642 -0.42832214 22.367575
[22,]  -2.87166309  0.93111324 24.303051
[23,]  -5.11587763  5.34294415 20.697289
[24,]  -2.92990470  4.44365168 20.882250
[25,]  -5.52360344  6.30671787 22.330173
[26,]  -2.79231310  5.02298975 22.865868
[27,]   1.70795381  1.86718297 19.760794
[28,]   7.15882254  0.83116698 17.856197
[29,]   3.21128201 -3.57341909 20.904192
[30,]   3.90806270  6.36004066 17.402575

, , Otocyon_megalotis_PH107.04_L1

                x          y         z
 [1,] -9.57850456  1.2777735 18.192543
 [2,] -1.80684543  1.7086129 11.797188
 [3,] -1.67283773  1.7615463 10.678987
 [4,] -3.72937083  3.7131004  9.149966
 [5,] -3.90910029  1.6539463  6.128034
 [6,] -7.25770807  2.1663623  7.230602
 [7,] -2.79455805  2.1948788  8.335514
 [8,] -0.89901727 -0.8139189 11.962952
 [9,] -1.95198905 -3.6235650  8.931479
[10,] -3.72695827 -4.1430106 10.973612
[11,] -1.11929274 -1.0656223 10.041646
[12,]  2.21288586  0.9520189  6.678407
[13,]  7.62571812  2.4119968  5.132755
[14,]  2.38189840  6.0479684  4.507121
[15,]  6.18635845 -2.2108183  8.882718
[16,] -7.05552769  3.5924623 21.069340
[17,]  1.45857310  7.7616863 19.760683
[18,]  3.06803322  8.5248098 19.972281
[19,]  4.31081486  5.6733489 19.902609
[20,]  2.86612082  5.6605010 23.148958
[21,]  2.48091245  4.9836254 22.174450
[22,]  4.75093555  7.4102998 21.777380
[23,] -0.37160298 10.6398706 18.744232
[24,]  2.30765104  9.9766912 17.449148
[25,]  0.03556799 11.4373198 19.788887
[26,]  2.67212629 11.4374657 19.603621
[27,]  7.46192598  8.3531981 16.100653
[28,] 12.10416603  8.3928699 12.521717
[29,] 11.27925777  3.8030498 16.795595
[30,]  7.14104176 12.6046610 12.311871

, , Otocyon_megalotis_PH107.04_L4

                 x          y         z
 [1,]   0.09879908 17.4646606 26.957083
 [2,]  -5.21765566  6.2000871 21.184698
 [3,]  -5.73039484  5.0055752 21.124800
 [4,]  -8.43540001  7.1588235 19.765862
 [5,]  -9.75087070  5.6091595 24.057705
 [6,]  -8.98419762  8.7046099 24.180906
 [7,]  -7.89570522  4.9382148 21.045786
 [8,]  -2.16865325  4.5729842 20.215038
 [9,]  -2.80139375  2.6823862 24.363110
[10,]  -0.99595088  5.8886504 24.548954
[11,]  -4.55690908  3.9590871 21.453894
[12,]  -8.49958324 -1.0745478 22.559977
[13,] -12.34020615 -6.1302099 20.523716
[14,] -13.79438305 -0.6208344 21.372816
[15,]  -4.25523043 -4.3108993 21.557116
[16,]   0.81149876 17.6146946 19.721491
[17,]  -4.27694082  7.4881825  9.341240
[18,]  -4.77454329  5.6318941  6.372962
[19,]  -2.47657657  3.6697540  7.079036
[20,]   0.27135426  6.7769051  5.968382
[21,]  -0.42462498  6.2982836  7.434335
[22,]  -2.27917266  4.5619593  4.899762
[23,]  -7.83749294  9.3169212  6.998549
[24,]  -7.70091915  6.0654335  6.589686
[25,]  -7.58610964 10.1285648  5.163869
[26,]  -7.09015942  6.7489142  4.128237
[27,]  -7.70006752 -0.5899844  7.479442
[28,] -10.75741482 -6.1603160  7.701017
[29,]  -3.20383954 -4.2653022  7.848501
[30,] -13.50215721  0.1382542  7.075082

, , Otocyon_megalotis_PH107.04_L7

                x          y         z
 [1,]  4.46105671  2.7286441 30.258619
 [2,]  5.43874121  1.6125667 19.859632
 [3,]  5.45518589  1.4553396 19.561335
 [4,]  1.53293383  3.0856316 19.666071
 [5,]  1.31294990 -1.8031136 18.835188
 [6,] -0.42324916  0.1729259 22.381733
 [7,]  2.22416520 -0.1303081 18.553633
 [8,]  9.67437840  1.9291233 20.662308
 [9,]  9.58901596 -3.6448636 21.515453
[10,] 10.14673519 -2.9760420 24.112675
[11,]  8.30310917 -0.2952366 18.868555
[12,]  5.56282330 -2.2865715 15.329700
[13,]  6.00941896 -2.3944714  9.106166
[14,]  0.38201439 -1.1455719 11.433993
[15,] 11.93554211 -2.8281181 13.366985
[16,]  4.52055454  3.8925142 30.624035
[17,]  6.03653479  6.9528136 20.473701
[18,]  6.91712570  8.7903366 17.797518
[19,] 11.53271484 10.6242495 17.190447
[20,] 14.15455437  9.3631010 20.607002
[21,] 13.04005146  7.4867969 18.583132
[22,] 13.60459137 12.2953873 18.729115
[23,]  0.19079001  9.7548780 17.750780
[24,]  2.66736484 10.6385212 15.815407
[25,]  0.02737143 13.8728466 18.993238
[26,]  1.93925369 13.4038515 16.268288
[27,]  7.07374811  8.0926542 13.114203
[28,]  7.72328329  7.8022642  6.999601
[29,] 14.18082333  7.7972403 10.846144
[30,]  1.45684659 10.0510387  9.424433

, , Vulpes_lagopus_A.F.I._C3

                x            y         z
 [1,] 13.75925827   3.74447560 14.097195
 [2,] 12.76943874   2.83296013 15.487389
 [3,] 11.43289757   0.98309702 17.184256
 [4,]  5.08737421   1.38217938 16.636145
 [5,]  4.04412651   3.79150558 22.612337
 [6,]  3.45948148   6.04418182 20.253687
 [7,]  5.32884598   1.08235931 19.092480
 [8,] 15.78217411  -4.34653187 19.831047
 [9,] 15.46280956  -3.26892257 24.720997
[10,] 18.54000664  -2.73945856 23.689850
[11,] 14.34165096  -3.56852794 21.516647
[12,]  7.73014975  -3.45439219 23.583227
[13,]  4.20686150  -9.26036263 23.953135
[14,]  2.66568375  -3.46723700 23.299282
[15,] 10.14259148  -7.77375746 24.291842
[16,] 13.73012638   3.46949768 11.670290
[17,] 10.71765995  -2.22259641  7.460201
[18,] 10.46611786  -2.80254745  7.394897
[19,] 16.32756233  -7.91058064 11.385765
[20,] 13.11962414  -8.55115223  8.101804
[21,] 14.94752026  -8.29033184  7.977005
[22,] 12.77764606  -8.84683228 10.776023
[23,]  3.01713705  -1.18993509 11.009331
[24,]  4.01531267  -1.80418122  6.089584
[25,]  2.92036247   0.05183965  7.877212
[26,]  3.61883974  -3.33850956  9.748775
[27,]  6.18598652  -9.01256561 11.699841
[28,]  2.42502618 -15.42323685 11.778026
[29,]  7.36996460 -15.18706036 12.713780
[30,]  0.03209213 -10.14532471 11.808673

, , Vulpes_lagopus_A.F.I._C5

                x         y          z
 [1,]   8.0557098 18.904722  9.3934860
 [2,]   3.4424560 17.429819 11.0316010
 [3,]   2.5678620 16.925463 10.7985840
 [4,]  -1.5874578 20.622847  9.8539782
 [5,]  -3.8744798 23.089853 15.7126255
 [6,]  -1.8479781 25.488384 13.7541885
 [7,]  -1.9329606 19.607782 10.8429012
 [8,]   3.2907374 11.427751 12.8253746
 [9,]   2.1308010 11.832774 19.7657604
[10,]   5.4608073 11.425903 18.8108482
[11,]   1.9456887 12.466599 13.1418047
[12,]  -3.8706372 15.488189 16.4049110
[13,]  -9.6892281 12.040511 15.6723843
[14,]  -7.6476817 18.201424 14.4574709
[15,]  -4.0604262 10.363152 16.9884109
[16,]   7.6542368 18.544731  7.7149477
[17,]   4.0147705 15.633369  4.4219456
[18,]   2.5436878 14.229418  2.8120272
[19,]   1.0484575  7.489247  7.4837418
[20,]   2.6010044  6.829805  2.7706091
[21,]   3.3211472  6.296486  6.9740076
[22,]   0.5929305  7.302240  5.3796473
[23,]  -3.8257341 19.947531  3.2894435
[24,]  -2.7387569 17.037100 -0.8045392
[25,]  -3.3475394 19.892540  1.1959213
[26,]  -4.3426991 17.122210  2.0040565
[27,]  -5.6901684 10.728702  4.7055564
[28,] -12.3713837  7.329658  4.7763228
[29,]  -6.4408140  5.472128  6.4398642
[30,] -10.5368481 13.631822  3.9669261

, , Vulpes_lagopus_A.F.I._C7

               x           y         z
 [1,]  -6.097279 12.93016243  7.664658
 [2,] -10.594546  9.45223904 11.565909
 [3,] -11.738071  8.33651543 11.947966
 [4,] -18.860531 10.85249424 12.077377
 [5,] -20.435017 11.51205826 19.768015
 [6,] -20.083807 14.19655800 16.700211
 [7,] -17.793934  9.05653572 14.176835
 [8,]  -8.751006  2.11786366 14.338371
 [9,]  -9.908146  1.87947154 21.692894
[10,]  -6.679662  1.74281335 20.088497
[11,] -11.196761  3.28484082 14.916591
[12,] -17.989447  3.51638937 19.298075
[13,] -23.153584 -1.77679074 19.077650
[14,] -22.359505  5.03311872 18.144146
[15,] -16.505823 -0.60816467 19.751492
[16,]  -4.376239 14.45658302  5.812310
[17,]  -9.499119  8.74480438  5.061589
[18,] -12.297154  5.95088911  5.208086
[19,]  -7.718509  0.06888916 10.767955
[20,] -10.240468 -0.09011598  7.204597
[21,]  -8.598318 -0.07874332  7.479334
[22,] -11.222219 -0.30408302  9.516946
[23,] -19.839365 10.73078728 10.807711
[24,] -18.976175  7.79665661  4.812449
[25,] -19.163931 10.44972610  5.259636
[26,] -20.953371  7.13406134  9.592741
[27,] -17.813951  0.87522131  9.572269
[28,] -23.198212 -4.40553761  9.511091
[29,] -16.532808 -5.71757412 10.717860
[30,] -24.895170  2.09488702  8.624776

, , Vulpes_lagopus_A.F.I._T1

                 x          y           z
 [1,] -26.40993690  0.9461019 -4.08232975
 [2,]  -4.39471483  2.3107119  0.37847811
 [3,]  -3.68969941  2.2842829 -0.02420291
 [4,]  -0.70071417  8.2762289 -2.02487397
 [5,]   2.69876337  7.7842445 -6.51102066
 [6,]  -0.27100229  9.3334198 -5.98892355
 [7,]   1.28591585  7.3385482 -4.10244989
 [8,]  -0.04635938 -3.9080546  1.84751308
 [9,]   2.64911509 -5.9247856 -1.97391248
[10,]   0.63418871 -7.1740065 -0.94027591
[11,]   1.64084792 -3.8389907 -0.04115298
[12,]   4.30236340  2.4277494  0.07269333
[13,]   9.81507397  4.2735434  4.68687487
[14,]   6.05600357  7.6188297 -0.30653965
[15,]   6.36097717 -1.6448081  2.81247663
[16,] -29.00498581  3.5202889  1.34063244
[17,] -17.78444862  3.8477128  4.91142941
[18,]  -7.46617031  4.4088955  6.90507221
[19,]  -4.55405807  0.8104364  8.13590336
[20,]  -6.39574909  1.2542696 10.20659447
[21,]  -6.81459522  0.0899635  9.89262486
[22,]  -6.08394051 -0.8959382  7.87597942
[23,]  -4.18936777  8.3994703  5.23042774
[24,]  -6.57562780  9.1156664  7.31755066
[25,]  -7.40302944  9.9268093  5.46170902
[26,]  -5.46715403  9.1647196  3.03004551
[27,]  -0.36683339  5.1622982  8.20006180
[28,]   5.73538876  6.0553818 11.26976585
[29,]   2.03705120  1.3635050 11.98635578
[30,]   1.76684105 10.3423214  8.91178513

, , Vulpes_lagopus_A.F.I._T7

               x         y         z
 [1,] -25.753973  4.899659  8.771691
 [2,]  -6.113916  8.797487  7.180600
 [3,]  -3.497119  8.902950  6.043828
 [4,]  -5.584785  9.470568  6.402796
 [5,]  -3.051070 11.157612  4.421934
 [6,]  -4.865260 11.151411  5.179121
 [7,]  -3.565854  9.877717  4.995512
 [8,]  -5.075341  8.276052  6.826091
 [9,]  -2.120859  6.670277  6.427916
[10,]  -3.874408  6.294650  8.004658
[11,]  -3.651494  8.174736  6.124044
[12,]   1.325045 11.597604  8.111156
[13,]   4.659913 14.479012 12.246108
[14,]   1.243693 16.553587  8.236183
[15,]   3.597540  8.842296 12.120379
[16,] -28.635702  5.956995 11.997319
[17,] -19.509388  9.425179 14.313252
[18,] -12.283673 10.070916 12.591311
[19,] -10.422097  8.904496 13.267000
[20,] -14.236991  9.195994 14.586775
[21,] -12.834031  7.829676 14.841924
[22,] -12.250191  9.810064 13.204641
[23,] -10.856579 12.530198 11.441103
[24,] -14.613602 11.606924 13.360542
[25,] -13.333177 12.708456 11.962307
[26,] -12.189495 10.722049 12.505853
[27,]  -6.058097 12.631883 14.726499
[28,]  -1.948694 15.316570 18.523928
[29,]  -3.210738  9.854343 18.745358
[30,]  -5.387455 18.377037 14.415328

, , Vulpes_lagopus_A.F.I._T11

               x          y         z
 [1,] -22.343712  0.2341562 14.368030
 [2,] -15.464911  4.9444718 16.578495
 [3,] -14.104818  6.2454414 18.370592
 [4,] -14.559674  3.6207383 17.075474
 [5,] -12.266152  4.8153863 19.965496
 [6,] -12.707762  2.8531661 18.432932
 [7,] -14.082466  5.2681484 18.337061
 [8,] -16.007137  5.8177762 15.800611
 [9,] -14.586073  9.0241375 18.377232
[10,] -16.356647  7.6900773 15.519341
[11,] -14.842105  6.0092001 17.503853
[12,]  -9.159381  8.8897123 17.882143
[13,]  -4.155153 10.6010675 15.186741
[14,]  -4.408776  5.3882551 17.295765
[15,]  -8.974199 13.4437714 14.706817
[16,] -21.928902 -0.5741100 12.846332
[17,] -20.175562 -0.2888584 10.705282
[18,] -17.646406  1.2276397  9.735324
[19,] -17.598408  4.1212926  9.412390
[20,] -19.426283  2.2810442  8.219906
[21,] -20.677099  2.6685212  9.284499
[22,] -20.139843  3.8765934 10.320416
[23,] -15.477276  0.3290508 10.911571
[24,] -17.013157 -0.1036162  9.328959
[25,] -17.907854 -1.8965473 10.343853
[26,] -15.670636 -0.9606483 12.387414
[27,] -12.065695  4.5466843  9.119706
[28,]  -6.606069  6.1429834  6.376995
[29,] -14.657551  9.7248859  6.834741
[30,]  -8.918479 -1.0355145 10.059822

, , Vulpes_lagopus_A.F.I._T13

              x          y         z
 [1,]  2.497141 -0.2779391 16.953020
 [2,]  4.722815  1.8894408 11.567952
 [3,]  5.041722  1.9742732 10.173562
 [4,]  3.722597  3.0558999 11.163853
 [5,]  1.540882  2.9398618  6.046955
 [6,] -1.770997  0.3702937  9.772339
 [7,]  4.037527  2.1735935  9.396946
 [8,]  6.459207  1.3973595 12.812070
 [9,]  7.938974 -1.9565846  8.389494
[10,]  4.935117 -4.8248587 11.975990
[11,]  5.770504  0.8647190  9.726302
[12,]  7.745951  4.2080841  6.167850
[13,] 12.103548  9.0076408  3.714701
[14,]  4.703873 10.3069239  4.380540
[15,] 14.265885  2.4025226  6.991637
[16,]  4.138363  3.0592010 18.556534
[17,]  7.983065  9.0864592 20.522476
[18,]  9.655358 11.1686563 20.814199
[19,] 11.687805  9.6723566 19.434793
[20,] 11.267661  7.9394889 24.394903
[21,] 10.425897  6.8134909 20.934811
[22,] 12.137501 10.1543894 23.217424
[23,]  8.855692 12.6077204 19.575272
[24,]  4.716377 12.1093264 22.762016
[25,]  5.205528 10.7386189 19.904448
[26,]  8.298187 13.7874126 22.297144
[27,] 12.598877 13.1094484 15.495682
[28,] 16.127621 16.0737476 10.111005
[29,] 18.731806  9.5373392 15.422368
[30,]  8.379732 18.1758251 12.657953

, , Vulpes_lagopus_A.F.I._L1

                x         y           z
 [1,]   2.9884360 21.131910 13.19630146
 [2,]  -2.1475825 12.729506 13.48641872
 [3,]  -2.9112697 12.068278 14.08154964
 [4,]  -3.6757362 13.770629 12.00470352
 [5,]  -6.9664536 14.179104 16.96267700
 [6,]  -3.9282503 18.971525 15.12154102
 [7,]  -4.0502090 13.000817 14.75105000
 [8,]   0.2384204 11.575702 12.64734650
 [9,]  -0.6528039  9.583850 18.29946899
[10,]   3.1378777 13.891463 16.28562164
[11,]  -1.9551696 11.294785 15.50542831
[12,]  -5.8884974  8.063803 15.60003948
[13,] -10.0295639  2.054425 14.64524746
[14,] -12.5855894  8.384718 14.02529812
[15,]  -3.0974445  2.029854 15.83719063
[16,]   3.0772109 19.302387  7.05718327
[17,]  -1.4162931 10.981682  0.94912261
[18,]  -2.6366043  8.507262 -1.26759100
[19,]  -1.6509330  6.670689  0.05474492
[20,]   2.5462732  8.961561 -1.32513094
[21,]   1.9520736  9.074797  0.84979182
[22,]  -0.5704194  7.022177 -2.42872500
[23,]  -5.0991812  8.858992 -0.85566407
[24,]  -4.2708220 13.488668 -2.63810110
[25,]  -4.3462524 13.211020 -0.66994423
[26,]  -4.8884773 10.428617 -3.63394332
[27,]  -6.3525219  4.145727  1.38280010
[28,] -10.2092619 -1.695945  3.58037400
[29,]  -2.4142540 -1.938756  3.12313724
[30,] -12.1659164  6.644882  0.65804249

, , Vulpes_lagopus_A.F.I._L4

               x           y          z
 [1,] 16.2504921  14.8983173 14.5488415
 [2,]  6.1537437   5.8771214 14.8064470
 [3,]  5.2784572   5.2473397 14.7266922
 [4,]  5.5883751   6.9602013 13.1851320
 [5,]  1.7607037   8.7456818 16.1566620
 [6,]  5.7748322  12.2848511 14.7689629
 [7,]  4.1281500   6.6225133 14.8149233
 [8,]  7.6181707   4.5478063 14.8477621
 [9,]  6.5473580   3.4762256 19.6441288
[10,] 10.8784285   6.2432923 18.6729507
[11,]  6.0242224   4.0903339 16.3836975
[12,]  0.2926498   2.4287274 17.1973591
[13,] -5.9692521  -2.6649420 17.3701286
[14,] -4.7389307   4.9622025 13.8399858
[15,]  2.6423125  -3.2046192 18.8651772
[16,] 16.3759975  11.2523508  7.6915388
[17,]  9.2289000   0.5262421  1.4414140
[18,]  7.2795649  -2.2958651 -0.7305110
[19,]  7.6935930  -4.1491060  2.8771799
[20,] 11.5820312  -2.9192705 -0.4663155
[21,] 11.5403242  -1.4819890  2.2726734
[22,]  7.9364538  -4.0787854  0.1972209
[23,]  4.0929861  -0.2913893  0.3886509
[24,]  7.9143958   1.5236865 -3.1798515
[25,]  7.2373261   2.5786560 -0.6913566
[26,]  4.9907804  -1.2782027 -1.2007873
[27,]  1.6537493  -5.2687259  2.4625280
[28,] -4.2861071  -9.2208729  4.3217697
[29,]  3.5654566 -12.3090563  5.5294547
[30,] -5.7660069  -2.3555510 -0.5398954

, , Vulpes_lagopus_A.F.I._L7

               x         y          z
 [1,] -17.170488 13.529351 11.3441820
 [2,]  -7.896406 15.116733 12.7729521
 [3,]  -7.044444 15.411260 13.0051136
 [4,]  -7.994117 11.871434 12.1932230
 [5,]  -5.470276 12.444519 17.8013458
 [6,]  -8.678441 12.122230 17.6997700
 [7,]  -5.895299 14.003072 14.8643370
 [8,]  -7.870217 17.020283  9.3859386
 [9,]  -5.141122 20.788235 12.8787956
[10,]  -9.105679 21.910015 12.5858011
[11,]  -6.484518 17.123751 12.1728525
[12,]  -2.543057 15.579495 13.3021193
[13,]   4.204324 14.132028 10.7607746
[14,]   1.221964  8.551902 14.8050032
[15,]   1.444180 20.117294  8.1304741
[16,] -16.664547 12.124608  9.1664019
[17,] -13.363998 12.084178  7.8681035
[18,]  -9.816525 11.068211  5.5974002
[19,]  -7.890731 14.776125  1.3229029
[20,] -11.354597 17.223375  0.2864613
[21,] -10.177322 18.020830  1.6188340
[22,] -10.709517 15.330930 -1.9347379
[23,]  -8.671033  5.141440  5.5508800
[24,] -11.511863  2.768852  6.7733750
[25,]  -9.965484  4.478288  9.7384081
[26,] -10.612550  2.634019  5.3307638
[27,]  -4.560138  9.895597  3.7076535
[28,]   1.657552  8.779074  1.8335515
[29,]  -1.610323 16.318329 -0.9818795
[30,]  -1.980920  2.721758  6.3438888

, , Canis_lupus_MU071_C3

               x           y         z
 [1,] -14.650223   0.2785132 53.230453
 [2,] -13.171384   3.1307960 29.138607
 [3,] -13.685265   3.7126629 27.327095
 [4,]  -2.959677  10.2203846 26.754866
 [5,] -11.565684  21.6430683 17.906944
 [6,]  -5.613267  23.6308365 25.759441
 [7,]  -8.212047  13.9573345 20.881275
 [8,] -19.959362  -6.9782472 23.920706
 [9,] -30.686987   4.7457414 14.794990
[10,] -32.822735  -2.4003520 20.137373
[11,] -21.149517  -0.2866396 18.689482
[12,] -14.523245   7.9409785 12.419339
[13,]  -7.952776   4.0268431 -2.469882
[14,]  -5.745899  11.2335520  8.087656
[15,] -17.941238   0.7199345  6.946746
[16,] -13.731496  -0.9200516 54.726738
[17,]  -2.124774  -8.2557907 31.109800
[18,]  -1.379146  -8.4467096 28.373657
[19,] -12.960580 -12.9409466 18.109018
[20,]  -3.997987 -17.8218994 23.916670
[21,] -11.366386 -20.3315716 23.059929
[22,]  -7.403415 -13.8440075 19.203079
[23,]   6.436015   5.4468799 23.831369
[24,]   8.692195  -5.5299115 26.807064
[25,]  10.748527   2.0174403 28.268375
[26,]   5.922118  -1.0275186 22.351297
[27,]   1.123708  -8.3879843 13.398430
[28,]   5.986379 -10.4952440 -1.974791
[29,]  -3.815083 -17.4765606  4.264591
[30,]  11.579070  -1.5635023  6.443436

, , Canis_lupus_MU071_C5

                x          y            z
 [1,]  -1.7470775   2.402719  18.92523766
 [2,]  -0.9697830   4.527673  11.54247284
 [3,]  -0.4358082   8.238481   9.95172215
 [4,]   9.7021770   1.397140   7.35980940
 [5,]  16.0163746  15.432563   3.43787003
 [6,]  20.8072720  11.169086   8.11886787
 [7,]  10.3110304   6.919299   7.05988455
 [8,] -11.5601463   6.955497   7.51462173
 [9,] -10.7350121  22.662403   2.95871186
[10,] -18.8562851  16.627985  10.46440125
[11,]  -8.6486864  11.280797   7.26617956
[12,]   0.6813677  10.354088  -1.22857666
[13,]  -0.6168711   6.076936 -13.52159405
[14,]   8.0926218   4.272963  -7.37666082
[15,]  -8.5659943   8.507618  -7.65111351
[16,]  -4.0261893  -7.563588  19.04752731
[17,]  -6.3839917 -18.293951   7.98835754
[18,]  -7.1518488 -20.104357   6.44061279
[19,] -24.0618610 -10.756764   4.13451862
[20,] -18.2248001 -24.865807   4.96609592
[21,] -25.3133011 -19.458128   6.07609367
[22,] -16.9502373 -17.910337   0.58317840
[23,]   9.1342402 -15.330877   1.51915443
[24,]   0.3479448 -29.308811   4.60129404
[25,]  13.9032888 -19.589476   4.68291807
[26,]   2.4653096 -22.094400   0.09571996
[27,]  -6.9575214 -18.434696  -6.16492128
[28,]  -7.8012705 -22.490299 -25.59121132
[29,] -17.6562767 -18.434706 -14.30034065
[30,]   2.2660384 -23.806078 -14.37720394

, , Canis_lupus_MU071_C7

                x           y          z
 [1,] -17.2334976   5.1451483  24.249020
 [2,] -13.1059856   2.9511299  13.043017
 [3,] -13.0204191   3.0616210  12.016054
 [4,]  -2.0034118  13.1476488  12.025126
 [5,] -11.3281202  16.7367764   2.757379
 [6,]  -9.0557423  22.5057487   8.752651
 [7,]  -7.0317140  10.3569946   6.486350
 [8,] -13.3273058 -10.1630259   9.542071
 [9,] -21.6863689  -5.7756557   1.451083
[10,] -14.6971531  -5.8663292   5.908347
[11,] -26.2633648 -11.1663237   5.939255
[12,] -11.9409323   3.1038208  -3.039753
[13,]  -2.8685610  -0.1078733 -14.952053
[14,]  -5.1240072   8.0424252  -6.643610
[15,] -11.2387447  -4.6374478  -8.196959
[16,] -16.4174881   4.4411144  25.202166
[17,]  -0.1093455  -4.0844417  18.038500
[18,]   3.1393361  -5.9159732  16.834433
[19,]  -3.2236104 -15.5769482   4.655000
[20,]   3.3912411 -18.3096943  14.824135
[21,]  -6.2387867 -20.7849159   8.063062
[22,]   2.8920674 -15.8784285   7.492671
[23,]   8.0460119  10.4813652   7.171735
[24,]  13.2641954   2.5439265  15.666286
[25,]  11.2222462  12.1973267  12.063390
[26,]  10.8671904   2.4276264   7.873378
[27,]   8.2826643  -7.8217354   1.178475
[28,]  20.2439594 -14.0661602 -12.630951
[29,]  13.0668869 -19.0818825  -7.880063
[30,]  20.2274609  -3.1489239  -6.120212

, , Canis_lupus_MU071_T1

                 x            y          z
 [1,]  -9.68723106  62.66385651  -9.126503
 [2,]  -0.62052977   0.01619249   6.266971
 [3,]  -0.50051290  -1.15455973   6.321251
 [4,] -12.02582836  -5.72387075   5.923510
 [5,] -11.64864349  -9.63540936  19.462194
 [6,] -16.28953743  -5.66134787  16.164421
 [7,]  -9.76925659  -8.25210190  12.161140
 [8,]  12.30075741  -2.47402692   4.261456
 [9,]  14.44487953  -5.80140400  17.401806
[10,]  18.00703239  -1.48662281  14.500820
[11,]  10.97390175  -5.33722115  10.599819
[12,]   1.41193748 -15.01148510   9.125836
[13,]   2.80225134 -32.14786148   4.276241
[14,]  -7.48903418 -21.29822159   7.611054
[15,]  11.34408379 -19.59991264   6.607758
[16,]  -9.24124527  58.43979645 -20.464842
[17,]  -2.71884012   5.65921164 -12.516650
[18,]  -1.82212496  -0.53688222 -12.624494
[19,]  10.77068520  -1.51127565 -11.252673
[20,]   5.68896675  -1.48001742 -18.601173
[21,]  10.99119473   0.90241408 -13.486188
[22,]   6.78731775  -4.42842293 -11.475578
[23,] -14.15315723  -2.92036486 -10.401828
[24,]  -7.67428637  -3.78588343 -16.683586
[25,] -13.15806484  -2.06394744 -14.506267
[26,]  -8.59007168  -6.33403683 -11.087909
[27,]   0.09804247 -15.06236458 -13.870311
[28,]   2.67429185 -31.90680504 -14.873003
[29,]  11.36402130 -21.38664436 -16.547646
[30,]  -9.19734287 -24.71620560 -15.599145

, , Canis_lupus_MU071_T7

                x           y           z
 [1,]  -9.9476805 -52.7217293   3.3013828
 [2,]   0.8124843   1.4946380 -16.1395473
 [3,]   1.0927323   3.8988965 -19.9200764
 [4,]  -1.2620298   2.2469053 -16.7317963
 [5,]  -4.2480726   7.0155516 -23.4176178
 [6,]  -5.4453936   4.5411639 -17.5561771
 [7,]  -0.5235206   4.0648012 -20.5169582
 [8,]   2.9327412   0.8537832 -15.7709408
 [9,]   7.4272084   4.6835771 -23.1742554
[10,]   8.2424002   2.9248571 -19.5713024
[11,]   3.0831342   3.3879008 -20.5796070
[12,]   3.8657837  16.7210770 -15.9212036
[13,]   6.6570311  30.8513012  -9.9692669
[14,]  -4.5869508  24.7730904 -11.8203077
[15,]  14.1406651  22.2854080 -11.2266254
[16,] -11.1632404 -55.6262474  16.9440956
[17,]  -3.9768596 -18.4970512  10.3986101
[18,]  -1.2588633  -7.1860676   2.2524867
[19,]   6.0819612  -2.2144566  -0.6727590
[20,]   0.5169353  -8.7824106   6.8469024
[21,]   5.2705350  -6.8065686   4.3669286
[22,]   0.3668008  -6.4260588   3.1668835
[23,]  -6.3717651  -0.5310333  -0.8073988
[24,]  -3.9470935  -6.7315083   6.3196650
[25,]  -6.9182167  -4.2765450   3.4901073
[26,]  -2.8407605  -2.5750120  -0.4739528
[27,]   1.7227633  10.5446100   3.6767330
[28,]   4.1658587  25.3796062   8.6763391
[29,]  12.8315315  13.4123516   6.0073452
[30,]  -7.3743334  17.3282108   5.5489583

, , Canis_lupus_MU071_T11

                 x            y           z
 [1,]  -1.00209773  20.71100998  -8.8699837
 [2,]  -1.01065695   0.06645799 -14.0492420
 [3,]  -1.28649747  -3.03386164 -15.2594032
 [4,]   2.03402328   0.55401373 -14.2512074
 [5,]   5.41111279  -7.14324045 -19.0686131
 [6,]   6.47601271  -3.75611115 -16.5561600
 [7,]   1.62788236  -3.98964262 -17.2391720
 [8,]  -4.99286938  -0.54130024 -13.9123411
 [9,]  -7.04765368  -7.61379719 -18.2623005
[10,]  -8.33485126  -2.99284410 -14.2941875
[11,]  -4.09829140  -4.27213907 -16.8573627
[12,]   0.11368439 -15.54247570 -10.9273176
[13,]   0.75701898 -26.88975334   0.2556209
[14,]  12.01168060 -19.83334160  -4.9152398
[15,] -10.00081825 -20.91101074  -3.0962887
[16,]  -0.68330288  24.13740540  -4.5591359
[17,]  -0.20999269  19.09748840   1.3950921
[18,]  -0.03189139  14.50276089   2.0235889
[19,]  -2.46393156  12.31121731   2.1306672
[20,]  -6.73773670  20.36584663   2.8451748
[21,]  -7.15569067  17.59044266  -0.9662367
[22,]  -3.02215886  17.78294182   5.7042537
[23,]   6.25488472  18.65025139  -1.9747450
[24,]   4.18398619  16.36546516   3.7517653
[25,]   6.15230846  21.52271080   1.7485212
[26,]   4.94531441  19.82002640   5.1995988
[27,]   1.24810386  -1.86930430   6.9157577
[28,]   2.48228478 -13.90358448  15.5851526
[29,] -12.71072197  -2.43302751   9.0080252
[30,]  15.35593033  -0.84219384   6.4021301

, , Canis_lupus_MU071_T13

                x            y          z
 [1,]  -8.0826712  19.93773079 -24.797892
 [2,]  -2.1117442  -0.09717929 -17.507669
 [3,]  -1.6205689  -1.71531105 -16.259975
 [4,]   0.2031475   1.79772115 -16.418268
 [5,]   3.9223676   1.85941958 -25.037432
 [6,]   3.1454680   9.79444885 -26.465279
 [7,]   0.5242811  -1.40072536 -20.051950
 [8,]  -4.7162337   1.28255153 -15.728010
 [9,] -12.6309547   4.19992590 -25.476389
[10,]  -9.5654049  -1.42898929 -22.153728
[11,]  -4.4846039  -2.06209445 -18.966597
[12,]   1.0907755 -15.14868069 -15.176644
[13,]   3.3278999 -29.69191933  -9.255948
[14,]  15.1200886 -12.92501450 -16.622782
[15,] -12.5185480 -17.58588982 -12.051841
[16,]  -6.0015125  24.05337334  -8.238451
[17,]   0.3706563  12.23679447   9.992746
[18,]   1.4744263   8.55217457  11.078842
[19,]  -2.0026326   5.35792542  11.697194
[20,]  -6.0134215  13.45254421  15.478957
[21,]  -7.3669453  13.00255775   8.603402
[22,]  -0.5201952   7.59980059  14.282740
[23,]   6.4036798  16.49551773   6.685454
[24,]   5.6858711   6.58122778   9.824334
[25,]   7.3589692  16.59161949  13.553439
[26,]   3.9723234   8.54860306  13.265753
[27,]   3.9930038  -8.59418678   9.950890
[28,]   7.8910952 -23.47147179  11.664680
[29,]  -9.2953691 -14.24477482  13.050416
[30,]  18.8842812 -10.35617256   8.494413

, , Canis_lupus_MU071_L1

                 x          y          z
 [1,]  -0.16270217  28.587997 -21.937002
 [2,]  -0.28138715   4.737944 -16.970764
 [3,]  -0.14202607   3.368919 -16.102352
 [4,]   2.15753460   6.882483 -16.244095
 [5,]   4.59849834   3.634628 -23.049927
 [6,]   7.49186516  14.163063 -23.915850
 [7,]   2.41795111   3.424025 -19.951811
 [8,]  -1.83480597   5.939503 -16.323734
 [9,]  -6.78604650   4.284623 -22.472105
[10,]  -8.48223019  13.060022 -25.307276
[11,]  -3.06619859   3.872550 -18.741730
[12,]  -1.11733615 -10.166784 -18.388176
[13,]  -1.35612571 -25.872637 -14.243997
[14,]  12.68107796 -15.400750 -17.180504
[15,] -14.82522106 -13.246762 -14.610662
[16,]   1.69565976  28.149265  -4.137988
[17,]   3.20374632  12.884147  12.663836
[18,]   2.78333688   8.256964  15.668429
[19,]  -1.58104992   5.799850  13.961494
[20,]  -3.72575569  14.847657  18.768335
[21,]  -4.40078020  16.454895  13.986680
[22,]   0.68291044   7.268281  17.596094
[23,]  11.37535763  15.899634  13.868237
[24,]   7.33430052   5.155920  13.826309
[25,]  11.19401836  13.806546  18.632275
[26,]   6.00486660   6.547283  16.649351
[27,]   1.59987462  -8.635874  10.448637
[28,]   0.04120785 -24.527058   9.150653
[29,] -13.34605312 -11.987469  12.551466
[30,]  15.99768162 -14.552441   9.420553

, , Canis_lupus_MU071_L4

                x           y           z
 [1,]  -4.6142855  11.3709173 -43.0692749
 [2,]  -2.0897763  -3.5486259 -19.2514896
 [3,]  -1.7702637  -4.1640930 -17.4080791
 [4,]   1.4384152  -1.6044817 -19.8164654
 [5,]   5.7072163  -8.3259392 -26.2377586
 [6,]   6.2881346   0.1031129 -29.9097996
 [7,]   1.1672364  -5.9272208 -20.1127491
 [8,]  -4.5786004  -2.9933250 -19.1513233
 [9,] -10.8639851  -7.8783598 -26.8234997
[10,] -11.5617332  -0.6859328 -29.7441082
[11,]  -4.9892483  -5.9803467 -19.5474224
[12,]  -1.5010006 -16.0509567 -10.2345486
[13,]  -1.2305917 -27.6803379   3.0207095
[14,]  12.0242910 -18.4309311  -6.0306163
[15,] -14.9148436 -18.9052505  -3.4059138
[16,]  -3.6441517  27.1049232 -26.1365833
[17,]  -0.7218685  23.5040531  -1.9479790
[18,]  -0.3426510  21.1115322   4.9369750
[19,]  -8.6153316  19.6006794  -0.5895481
[20,]  -7.0239954  28.7171001   3.0228677
[21,]  -8.9066753  26.3808765  -1.3504356
[22,]  -3.7279634  19.3080349   6.2518601
[23,]   8.1353817  25.8635216  -2.9734981
[24,]   7.5567446  18.9061451  -1.8968432
[25,]   7.3696637  28.3878498   1.5705960
[26,]   3.8144042  18.9944267   6.0041552
[27,]   0.5101225   5.1269135  12.1549978
[28,]   0.3448213  -7.9703407  22.6184883
[29,] -15.0103674   2.4908290  17.9524174
[30,]  16.1345844   1.5890443  16.0327969

, , Canis_lupus_MU071_L7

                x          y           z
 [1,]  -6.3821650   2.149723 -32.4533844
 [2,]  -1.5985819  -7.722674 -14.6290216
 [3,]  -1.2705770  -7.924925 -13.3580713
 [4,]   5.5280538  -2.487680 -17.3857613
 [5,]   6.1464019 -11.858434 -15.7475662
 [6,]   7.8420868  -9.874055 -26.8542576
 [7,]   3.1520250  -6.737084 -13.9048347
 [8,] -11.9195957  -4.673139 -13.6786222
 [9,]  -7.3476391 -13.749808 -12.0634089
[10,] -14.9289865 -13.391503 -20.9674568
[11,]  -5.8850179  -8.394469 -11.7663021
[12,]   1.9711754 -13.154174  -3.6657007
[13,]   6.3464322 -15.703558  12.1758108
[14,]  18.9032383 -10.276987  -0.8920715
[15,] -11.7363968 -14.529024   6.6784172
[16,]  -6.8890328   5.619597 -33.4729576
[17,]  -4.4380713  15.010894 -12.1714830
[18,]  -2.4152863  16.558731  -5.3578439
[19,] -13.8531771  19.714247  -0.7393832
[20,] -21.7696056  16.540943  -6.9180675
[21,] -19.3396473  11.138796  -6.4905334
[22,] -18.5381832  23.167650  -1.8905897
[23,]  12.3630152  16.316296 -14.4288673
[24,]   8.4680119  20.133156  -6.3790178
[25,]  11.8189716  23.225368 -15.0760651
[26,]  10.6155462  27.240690  -8.1184540
[27,]   0.9881995   9.838419   4.5468712
[28,]   5.1141615   6.872231  19.8427505
[29,] -13.5173845   8.237042  15.9080715
[30,]  18.8126373  12.870665   7.7199907

, , Canis_lupus_MU073_C3

                x           y          z
 [1,]   8.4633303  38.1608658  -8.354303
 [2,]   4.8543119  22.8655758  -9.543977
 [3,]   4.6242580  21.9211407 -10.311547
 [4,]  18.4683342  17.4167500  -9.380187
 [5,]  15.9159088  15.0918598 -22.953979
 [6,]  24.1898136  20.1036243 -15.649795
 [7,]  14.2098703  15.0509558 -14.648657
 [8,]  -9.1114054  20.8669624  -8.218649
 [9,] -14.5858240  24.8037128 -16.683023
[10,]  -7.7412205  17.5335560 -20.417850
[11,]  -5.6201138  17.5561905 -13.293424
[12,]   3.1973770   8.6997957 -16.438173
[13,]   1.2307280  -8.9449148 -14.318819
[14,]  10.9307470  -3.1368551 -14.304238
[15,]  -6.8503428   1.1375344 -13.836775
[16,]   9.3927908  40.6920624  -4.880970
[17,]   5.0229344  18.2696819   9.325255
[18,]   4.5717492  15.2670908  10.113966
[19,] -12.9654627  12.0540943   2.924800
[20,]  -6.3437777  12.0730600  13.363730
[21,] -12.5707226  14.0935268  11.078658
[22,]  -5.9689550   9.3196783  10.276890
[23,]  21.0809326   7.1221275   3.964801
[24,]  14.8922606   9.3977852  14.037375
[25,]  20.2402420   9.4310732  12.337249
[26,]  13.4551773   6.3638082  10.039745
[27,]   2.7763314  -0.9600638   7.091819
[28,]   0.4628763 -21.1446037  10.354860
[29,]  -9.6604404  -7.9010105   8.443830
[30,]  12.2767057 -10.5942574   8.354856

, , Canis_lupus_MU073_C5

                x           y          z
 [1,]  -1.3275714 -29.1141834   4.102249
 [2,]  -2.8595541 -24.3571701  -4.354416
 [3,]  -3.3694608 -23.3408108  -9.276810
 [4,] -14.0447683 -17.4495277  -6.131556
 [5,] -17.5659695 -21.9030476 -18.995876
 [6,] -24.1210613 -24.0743656 -13.501234
 [7,] -13.0463734 -20.0231647 -12.422715
 [8,]   8.9060383 -19.2489281  -9.167657
 [9,]   8.7753744 -23.0975208 -22.330141
[10,]  15.9524012 -26.5110912 -17.752371
[11,]   6.8196468 -21.5986309 -14.956177
[12,]  -3.5988050 -14.9580736 -18.403522
[13,]  -4.8845429   0.2720717 -21.570332
[14,] -13.3376093  -5.3100967 -17.738871
[15,]   6.5935512  -6.0268183 -19.983517
[16,]  -0.4792187 -21.7867393  11.091372
[17,]  -0.5591140  -9.1828270  13.165894
[18,]  -0.1746801  -5.4751940  13.918302
[19,]  18.1458797  -7.7361212   5.536570
[20,]  11.9427681  -0.2171293  14.766529
[21,]  17.5796013  -3.8180521  14.774582
[22,]  10.6006002  -0.2730967   7.676273
[23,] -19.5127335  -5.3474526   9.335913
[24,] -10.2150345   1.0457669  17.559841
[25,] -16.2421532  -1.6050004  18.159277
[26,] -10.2620163   0.6196998   9.661903
[27,]  -0.2951782   5.4942274   4.414865
[28,]   0.3373558  24.4059219  -1.327647
[29,]  11.9901781  11.5288620   1.240101
[30,] -11.2657814  14.1684780   3.707295

, , Canis_lupus_MU073_C7

                x          y          z
 [1,]   1.7416586  45.802856  -9.212428
 [2,]   0.2824928  14.991499 -10.922986
 [3,]   0.1942959  12.669842 -11.895230
 [4,]  13.7390900   8.679309 -10.741163
 [5,]  10.6608305   3.607299 -24.955837
 [6,]  17.7588978   6.729368 -23.720606
 [7,]   9.4064331   4.871696 -17.041245
 [8,] -13.5065594  11.394382  -9.651047
 [9,] -12.8163090   5.972281 -23.150024
[10,] -19.2335453  10.578978 -22.500206
[11,]  -9.8969116   7.689636 -14.024969
[12,]  -1.3362930  -1.616103 -16.377615
[13,]  -3.0762286 -19.851889 -10.477530
[14,]   7.3390207  -6.182398 -14.202644
[15,] -10.7233219  -5.119150 -12.929870
[16,]   1.9503973  44.837555  -6.937735
[17,]   1.0737450  14.212819   5.719309
[18,]   0.6955452  11.198894   7.349181
[19,] -15.8285236   9.433249   4.693327
[20,]  -8.4402847   7.823252  11.495109
[21,] -14.1642141  10.300330  11.280375
[22,] -10.0830889   4.945314   6.238389
[23,]  17.3020744   6.606988   4.188337
[24,]  10.0965796   5.826675  10.398578
[25,]  16.2338810   7.639755   8.783861
[26,]  10.3431082   2.733775   5.160155
[27,]  -0.4290716  -5.060621   6.677879
[28,]  -1.3497336 -23.639791  10.676773
[29,] -13.6667929 -12.307926   9.980746
[30,]  11.6152849 -13.190057   8.761950

, , Canis_lupus_MU073_T1

               x           y          z
 [1,]  -4.428649 -52.0098953 -22.946693
 [2,]  -3.580353   7.4323535  -5.000653
 [3,]  -3.549351   8.6070833  -3.908208
 [4,] -12.917336  10.5948973  -1.442643
 [5,] -16.065380  23.6043377 -10.105050
 [6,] -19.781252  14.8339272  -7.591397
 [7,] -12.207603  15.8561087  -4.524467
 [8,]   6.336924  10.5467710  -1.670144
 [9,]   9.706984  22.7906685 -10.150177
[10,]  13.469465  15.8044329  -9.048967
[11,]   6.027904  16.3582573  -5.135071
[12,]  -2.975236  21.5125389   1.569933
[13,]  -2.258852  30.8282299  13.604521
[14,] -10.780743  25.2594604   6.017024
[15,]   4.885688  25.3798847   6.332690
[16,]  -3.791948 -58.4573708 -16.261286
[17,]  -3.780511  -9.0537596   6.746669
[18,]  -2.790245  -6.8836918  11.349666
[19,]   7.666846   1.6090569   8.715150
[20,]   2.669501  -4.5612540  14.915060
[21,]   7.420755  -3.7434852  10.917186
[22,]   2.287679   0.4693646  12.003546
[23,] -14.194257   0.7887105  10.190393
[24,]  -9.841192  -4.5200710  15.310579
[25,] -14.648684  -3.4132268  12.336100
[26,]  -9.357996  -0.2323076  12.987911
[27,]  -3.175709   7.9080215  18.477308
[28,]  -3.518873  19.5500889  28.655596
[29,]   5.924109  12.8026657  24.868071
[30,] -11.833086  13.0776100  25.082756

, , Canis_lupus_MU073_T7

                x           y            z
 [1,]   8.7707500 -51.5543480  -7.89868641
 [2,]   6.1246219   0.3160540   6.71332502
 [3,]   8.0467739   4.8144889  10.79655170
 [4,]   7.6243582   0.6874465   6.07937908
 [5,]  13.4398565   8.3929386  11.59342194
 [6,]  11.6096144   3.6404455   3.84216499
 [7,]  10.1005316   4.6725168  10.23092270
 [8,]   3.8193738  -0.4177074   8.13600826
 [9,]   3.2943645   4.4553304  15.92985916
[10,]   0.8005043   1.8191181  12.98009014
[11,]   6.8103371   4.3532848  14.21282578
[12,]   3.9468126  15.2769623   9.36347961
[13,]  -2.8827808  26.8741360   4.80049944
[14,]   6.6029110  22.4592609   1.22650266
[15,]  -7.0857835  18.9381599  10.51715755
[16,]   2.6985588 -55.5414925 -16.43511391
[17,]  -1.6541190 -16.1242886 -10.21555996
[18,]  -0.8581201  -9.8527393  -7.14215851
[19,]  -3.7749591  -2.8605735   0.09659212
[20,]  -5.6798720 -11.1031971  -8.26420975
[21,]  -6.5801377  -9.7574911  -5.45154238
[22,]  -1.9233804  -9.0090065  -6.45140409
[23,]   3.4008155  -1.6874814  -5.42988443
[24,]  -0.4826497  -9.6001453 -12.08480263
[25,]   1.8661273  -7.5242195 -11.43304348
[26,]  -1.4390098  -9.5575104 -10.12450123
[27,]  -4.1658635   6.8685341  -5.81314468
[28,] -10.7652378  19.0631104  -9.36462307
[29,] -14.5292006   9.5452986  -2.84613895
[30,]  -0.3301231  13.2852831 -13.12654114

, , Canis_lupus_MU073_T10

                x          y           z
 [1,] -12.0944948  28.790861  -3.3442049
 [2,]  -5.9012585  10.502835 -12.3231382
 [3,]  -5.2947392   8.884953 -15.3155890
 [4,]  -3.2313704  10.025032 -10.7355661
 [5,]   0.4569886  13.098693 -17.5183296
 [6,]  -1.4481570  17.983442 -15.5295677
 [7,]  -2.3544540   9.993146 -16.7891712
 [8,]  -9.4054747   8.158786  -9.9980040
 [9,] -12.7464666   8.968578 -16.0212193
[10,] -13.7934113  13.982141 -13.0595970
[11,]  -8.7313614   7.829415 -15.2858315
[12,]  -1.5421593  -1.902999 -18.1340065
[13,]   3.0194035 -15.486056 -18.7617931
[14,]  10.7078428  -6.983066 -18.1278591
[15,]  -7.0807180 -13.375042 -17.1173630
[16,] -10.5714235  25.945385   3.3769212
[17,]  -5.0785208  12.657725  10.4293079
[18,]  -3.6079872   8.086251  10.1562042
[19,]  -6.3359733   4.849866  10.8629684
[20,] -13.9431438  12.944952  11.6987209
[21,] -13.6110277  11.967623   8.0823793
[22,] -11.1592035   8.943028  15.2627106
[23,]   0.8261995  16.180798   6.0983706
[24,]   0.6331623   7.344580   9.9582062
[25,]   0.9161626  17.971428   9.8589849
[26,]   1.6402439  12.951957  13.5020561
[27,]   1.4041266  -5.420352   4.1080489
[28,]   5.8602490 -16.913010   0.8958009
[29,]  -9.5100555 -12.063853   4.4711490
[30,]  13.4274769  -3.303536   2.9980621

, , Canis_lupus_MU073_T13

                 x           y           z
 [1,]  22.10299301   2.0094273   9.0303278
 [2,]   6.02206230   1.3590685   5.6222715
 [3,]   2.40168595   0.8294350   5.4263105
 [4,]   2.42241359   5.0772724   6.1757689
 [5,]   0.87090117   7.9929299  14.9070148
 [6,]   8.87697506  11.3849640  13.7902718
 [7,]  -0.09336516   6.0400414  11.5102844
 [8,]   3.69228125  -3.1220663   6.1999059
 [9,]   4.35732317  -6.9701300  14.9109459
[10,]  12.63964176  -6.4741783  11.5372009
[11,]   1.83076990  -3.1522830   9.5748234
[12,] -10.10413933  -1.2728103   4.2088461
[13,] -22.27487564  -3.2127283  -1.6354517
[14,] -14.71633625  10.3564882   1.9037498
[15,] -10.70421791 -13.6599884   0.9640418
[16,]  24.63109970   3.1626153  -3.7593148
[17,]  13.61026859   3.3165722 -18.3424530
[18,]   9.70384979   2.9281604 -22.3013210
[19,]   8.12573624  -2.1080251 -20.7090473
[20,]  17.98081779  -5.0932384 -23.8961315
[21,]  16.76889229  -5.7631068 -19.4820805
[22,]   8.93021965  -2.0387743 -23.8171978
[23,]  14.20485401  12.8155375 -19.7546825
[24,]   6.64746332   6.2328596 -20.5023670
[25,]  13.80633545  12.2734718 -23.8307190
[26,]   7.51458454   6.8456135 -23.8225403
[27,]  -4.77703047   0.5990177 -21.8798676
[28,] -18.32446861  -0.9962568 -22.7900620
[29,]  -7.42361212 -12.3007841 -23.1040440
[30,] -10.66331959  12.1416197 -22.2678795

, , Canis_lupus_MU073_L1

               x            y          z
 [1,]  -4.945625 -29.00663376 -14.880030
 [2,]  -8.180783 -12.52092838  -7.755869
 [3,]  -8.191637 -10.60381603  -6.895226
 [4,]  -6.323795 -12.35917282  -5.205338
 [5,] -12.621478 -18.60284042   2.245691
 [6,]  -9.901631 -23.66723633   1.024014
 [7,] -11.659167 -13.58670712  -1.437106
 [8,]  -9.717916 -10.28980446 -11.144235
 [9,] -19.452177 -13.82722473 -12.118616
[10,] -16.950201 -18.82630730 -16.872797
[11,] -15.142060 -11.16031551  -8.532494
[12,] -11.302770  -0.48273075  -1.723698
[13,] -11.682694  13.15767860   3.678954
[14,]  -5.181941  -0.55357987   9.295421
[15,] -15.348306   6.77606058 -11.417837
[16,]   8.606244 -21.90091515 -20.010134
[17,]  17.733910  -5.35271263 -18.362738
[18,]  18.960186   0.05971768 -17.344990
[19,]  14.453474   2.16862297 -19.625553
[20,]  16.521463  -3.55540514 -27.696672
[21,]  12.407895  -3.66498113 -25.283564
[22,]  17.899775   3.12763667 -21.374786
[23,]  19.742086  -8.68140411 -10.817956
[24,]  19.582096   0.98805302 -13.470777
[25,]  23.421049  -9.35563946 -12.560943
[26,]  22.813303   0.51034039 -14.185188
[27,]  12.474869  11.08236599 -10.032600
[28,]   8.218991  22.91893578  -3.194448
[29,]   6.032845  19.29664230 -18.459089
[30,]  16.721291  12.56839466   2.798161

, , Canis_lupus_MU073_L4

                x          y           z
 [1,]  -2.7120857  17.931551  31.3891544
 [2,]  -1.1906534  10.163432   2.6098928
 [3,]  -0.7720226   9.936250  -0.1528349
 [4,]   1.9614102   9.088584   3.3361938
 [5,]   6.5900521  20.340420   4.8892593
 [6,]   8.1058245  18.161327  10.2765903
 [7,]   1.8297119  12.830582   0.2722697
 [8,]  -5.9900928   5.054506   4.3126225
 [9,] -12.0497322  15.908943   4.9082742
[10,] -12.6810493  12.984803  10.2210398
[11,]  -7.6616530  12.277677   1.5924110
[12,]  -1.0325315  13.597522 -12.4262056
[13,]  -0.3503756  12.387988 -28.8597088
[14,]  10.2406464  13.101745 -15.2065659
[15,] -11.7851114   8.100564 -15.5926542
[16,]   0.2010104   1.485476  31.1884060
[17,]   4.7737775 -19.696730   4.4878774
[18,]   5.6886706 -23.628090  -2.1977408
[19,]   0.7073713 -22.825073  -3.5015364
[20,]  -4.3184824 -21.977795   6.9023871
[21,]  -3.5504444 -18.736795   2.2836702
[22,]  -1.9318900 -26.678627   4.6989608
[23,]  14.2581730 -18.702244   6.6023459
[24,]  11.1353912 -20.696318  -2.0846169
[25,]  14.0466261 -23.040394   5.5971904
[26,]  11.9464865 -24.965965   2.2801008
[27,]   4.9572678 -19.161732 -16.1471481
[28,]   5.3225846 -14.935773 -30.9420643
[29,]  -7.9386268 -21.213705 -20.6786861
[30,]  18.7191811 -16.279394 -19.3539429

, , Canis_lupus_MU073_L7

               x           y           z
 [1,]   6.265355  18.4335232  20.2705555
 [2,]   5.686470   3.2122693   1.9552377
 [3,]   5.248593   1.6387985  -0.3371104
 [4,]   2.703558   1.4408371   4.2492199
 [5,]   9.656360  -2.9324350   3.6632624
 [6,]  14.834714  -1.9575742  13.6701641
 [7,]   7.076344  -0.8262153   2.1926119
 [8,]   3.793885   6.1280732  -0.7783124
 [9,]   9.725222   3.9293725  -2.3867254
[10,]  15.900565  14.4712753   1.5317460
[11,]   6.822516   3.7253139  -1.2576772
[12,]   9.926400  -5.6360321  -7.1770234
[13,]   7.316289 -15.0822544 -18.1133575
[14,]   4.856198 -18.0940723  -2.1940591
[15,]   7.900998   0.6084062 -20.2520123
[16,]  -2.770279  18.4691105  18.5213070
[17,] -14.516932   7.2740021   1.7524288
[18,] -18.481939   4.3735566  -2.4667602
[19,] -18.186068  10.1544647 -11.1714687
[20,] -23.525311  21.2737331  -8.3690872
[21,] -14.814885  18.9622841  -9.4073563
[22,] -27.549858  14.4834146 -11.4946527
[23,] -17.702686  -5.6028991  12.9801826
[24,] -19.986900  -5.4305820   2.4964800
[25,] -26.319405  -3.7360051  13.6907291
[26,] -30.034445  -4.3477893   6.0177999
[27,] -18.330931  -2.8142962  -9.7981253
[28,] -18.227940 -13.5677395 -20.6328392
[29,] -19.483570   4.0911174 -24.3684120
[30,] -22.202000 -18.6767845  -5.4141731

, , Vulpes_vulpes_091a_C3

               x            y           z
 [1,]  7.6377811  -0.49755484   9.8780775
 [2,] 13.0489187   1.61378837   4.2364993
 [3,] 16.1614094   1.54075503   3.2357948
 [4,] 14.1939220  -4.36162519   1.3941636
 [5,] 21.5562000  -4.41445923  -1.8945209
 [6,] 18.8421574  -7.73235655   1.9485582
 [7,] 17.7781963  -2.87866616   0.1086823
 [8,] 12.8553743   6.79967213   2.7732830
 [9,] 19.2751904   9.84336472  -0.3158374
[10,] 16.2242126  12.19325542   4.2491136
[11,] 16.1719456   7.25168419   1.3125918
[12,] 17.6818924   2.94834328  -5.0440965
[13,] 12.2949104   2.75768280 -11.0943699
[14,] 15.8596039  -2.51832128  -7.2277594
[15,] 13.8942537   7.92993402  -6.4078941
[16,]  4.8646741  -1.05782139   9.9098835
[17,] -2.5783839  -1.08576334   8.2198439
[18,] -3.6773667  -1.34846878   7.2556310
[19,] -0.4574629  10.69142723   3.3895242
[20,] -7.4760346   5.20805836   5.1203332
[21,] -5.4579887   9.55486012   5.2599044
[22,] -4.8784585   5.56176472   3.4870167
[23,]  1.4423358 -10.34412289   1.1732806
[24,] -5.7530627  -8.14309311   3.6373665
[25,] -2.7362552 -10.91986656   3.0164509
[26,] -3.5680740  -6.70158577   2.3760662
[27,] -3.1666400   0.02520463  -1.9089386
[28,] -7.1676660  -0.07390144  -9.1930103
[29,] -5.3682523   5.91853094  -5.4043341
[30,] -3.8424969  -5.78061628  -6.3012781

, , Vulpes_vulpes_091a_C5

               x           y          z
 [1,] -10.478498  -5.3865891 16.1785984
 [2,]  -8.618617  -4.3961248  7.4403949
 [3,]  -8.682015  -4.2120175  6.0961156
 [4,]  -8.391250   4.0962977  3.8955016
 [5,] -15.951139   3.9514842 -0.1173239
 [6,] -12.923972   6.4610481  4.6433802
 [7,] -11.757463   2.8869183  1.7064668
 [8,]  -6.242755 -11.7696352  2.9732680
 [9,] -13.330352 -13.1754971 -1.1105131
[10,]  -9.860892 -15.2350760  3.1465259
[11,]  -9.629835 -10.7507868  0.8769677
[12,] -10.116316  -3.6369889 -3.0211380
[13,]  -7.553178  -2.6831682 -9.6441183
[14,]  -8.788677   1.1446638 -4.8488135
[15,]  -8.208941  -7.2712197 -5.5106635
[16,]  -8.434027  -5.4659271 17.5523357
[17,]   3.231547  -2.8783398  7.2991395
[18,]   5.671720  -2.4809554  6.8590379
[19,]   4.942407 -13.1082087  2.1339834
[20,]  10.841002  -9.0150099  4.9042144
[21,]   8.932498 -12.2062778  4.2744718
[22,]   8.000196  -8.5776463  1.2709278
[23,]   2.456201   8.0918026  3.1823959
[24,]   8.761559   5.7389412  5.9091315
[25,]   5.718766   8.4233036  5.5252290
[26,]   6.160573   5.0047021  1.7606164
[27,]   8.461597  -1.2460971 -3.5859272
[28,]  12.966794  -0.5030562 -9.9501896
[29,]  10.150810  -6.4395204 -6.8245258
[30,]   8.891968   4.5422606 -6.0232449

, , Vulpes_vulpes_091a_C7

                x           y          z
 [1,]  5.52098942  30.1292953   4.245571
 [2,]  2.37793112  13.3470993  -2.545503
 [3,]  1.61972034  12.2040834  -2.420390
 [4,]  8.81663799   7.2867789  -4.218903
 [5,]  7.70075035   6.7294960 -13.235566
 [6,] 12.18003845   8.8747282  -9.719326
 [7,]  5.96773672   6.5738211  -6.187894
 [8,] -7.20626068  11.2482643  -4.007201
 [9,] -6.46766329  10.1213961 -12.645462
[10,] -8.82716179  13.7138453 -11.185020
[11,] -4.90687180   9.1266365  -5.969116
[12,]  0.04104394   5.1653399 -10.117573
[13,] -2.25243568  -4.0321555 -10.749874
[14,]  4.21368790   0.7864203  -9.187761
[15,] -5.38553715   2.8168921  -8.732045
[16,]  5.66792250  30.7166615   5.400519
[17,]  2.12181187  11.0909424   5.098610
[18,]  1.28837061   7.8464584   5.723134
[19,] -8.72521496   5.9319572   2.729563
[20,] -6.42097998   3.8844984   8.464877
[21,] -9.23133850   6.2123299   6.027518
[22,] -6.53750134   3.4578102   3.830091
[23,]  9.34122753   2.0993447   2.474756
[24,]  6.75337934   1.1108055   7.553248
[25,]  9.94566727   2.2104101   6.013321
[26,]  6.42279530   0.8593582   3.579394
[27,] -0.89648771  -1.2348502   3.141989
[28,] -2.64510465 -10.1563625   1.550933
[29,] -8.13734627  -5.4678459   2.419841
[30,]  3.79399538  -8.1080074   2.286283

, , Vulpes_vulpes_091a_T1

                 x            y           z
 [1,] -18.81357002 -23.35583115  -3.3895984
 [2,]   1.43705440   0.65541267  -8.2617655
 [3,]   1.78739631   1.15347826  -9.0994854
 [4,]  -0.47995397   6.39217901  -7.4525747
 [5,]  -2.12552929   7.91707182 -13.2225990
 [6,]  -4.31659365   6.91383553 -11.9988174
 [7,]   0.35130155   6.18608427 -11.2397203
 [8,]   7.04320240   0.55208862  -6.2552552
 [9,]   9.26242065  -1.03587365 -12.1600170
[10,]   8.02249432  -3.79707885 -10.2105455
[11,]   7.86665678   0.60800183 -10.6523094
[12,]   6.63785696   7.40392113 -10.2742891
[13,]  11.14685631  13.75918579  -8.5327740
[14,]   4.11424875  12.54819298  -9.7544842
[15,]  11.82927322   6.38269806  -9.0134106
[16,] -18.43856812 -23.76460648   4.9227934
[17,]  -3.36936164  -3.90781617   4.8812962
[18,]   1.17826664   1.29637253   1.6035278
[19,]   6.80330610   0.74550831   0.6717802
[20,]   2.13077760   0.02116924   4.4666667
[21,]   5.37475491  -0.54014790   2.8674796
[22,]   2.26630569   0.61123067   2.5374594
[23,]  -1.03904414   6.79852819   0.1821834
[24,]  -0.99558085   2.62101603   4.0094848
[25,]  -2.22516656   5.52890682   2.0427814
[26,]   0.03287884   2.47713661   2.1390755
[27,]   5.24006033   6.71653461   1.7142859
[28,]   9.09290123  13.44885731   2.6532362
[29,]  11.74876118   6.27641296   2.9583886
[30,]   2.57554078  13.09849739   1.7136115

, , Vulpes_vulpes_091a_T7

                x           y           z
 [1,]  2.83312154  19.7653236 -11.5900688
 [2,] -3.73169661 -11.5718575  -4.3524342
 [3,] -4.03876448 -13.0516882  -4.5714355
 [4,] -0.73151231 -11.4087830  -4.0953002
 [5,] -0.94935167 -15.8034725  -4.7387376
 [6,]  0.20857905 -12.1651802  -4.0746269
 [7,] -2.60997581 -12.2533751  -4.7573352
 [8,] -5.08786774 -10.2190714  -4.0727658
 [9,] -8.50813389 -13.8239183  -4.2048573
[10,] -7.15907145 -10.7094507  -3.9035814
[11,] -5.06823492 -12.5320883  -4.8969059
[12,] -4.82400799 -16.9054527   0.7245481
[13,] -4.90625429 -20.7377377   7.2716842
[14,]  0.05794425 -18.9183350   4.1082082
[15,] -9.64715672 -16.7446117   4.8642287
[16,]  4.54076529  25.0878677  -7.4894619
[17,]  1.49672747   7.9313450   0.8816317
[18,] -0.52856618  -0.6771877   1.1252472
[19,] -5.77332878  -2.8594997   2.0783870
[20,] -2.44771361   2.9747362   2.4676578
[21,] -3.85416937   2.3168843   2.5832970
[22,] -1.74176049   0.2603321   1.6869591
[23,]  2.89293265  -4.6363907   1.9152024
[24,]  2.05679083   0.6196590   2.1390474
[25,]  0.82099456  -0.5149735   1.5206712
[26,]  3.09527588  -0.4438931   2.0136437
[27,] -1.90592575  -6.4845982   6.4518242
[28,] -2.66195107 -10.2527113  13.1889067
[29,] -7.60158920  -6.8865604   9.9989738
[30,]  3.29820442  -9.1696692   9.7137861

, , Vulpes_vulpes_091a_T13

               x           y          z
 [1,]  14.521070  -4.3232851 -10.837976
 [2,]   4.903665  -4.2135081  -9.273663
 [3,]   3.948797  -4.4233422  -9.700933
 [4,]   4.556560  -5.2051826  -7.324753
 [5,]   3.379406  -8.7339125 -11.719418
 [6,]   9.176157 -10.1132097 -10.753894
 [7,]   3.868073  -6.0002708 -10.059529
 [8,]   4.944325  -2.2081540  -8.627716
 [9,]   3.055191  -3.0255506 -14.912053
[10,]   9.457757  -1.2554470 -15.030385
[11,]   3.805914  -3.9224241 -10.733738
[12,]  -2.547938  -5.3782001 -11.155723
[13,] -10.211736  -4.5697980  -9.598495
[14,]  -5.514339 -11.8326893  -5.978168
[15,]  -4.506357   2.4842520 -13.369478
[16,]  13.338272  -1.1066992  -3.593258
[17,]   5.857414   2.4650314   4.636740
[18,]   3.145885   4.2316914   7.905697
[19,]   1.637408   5.9762235   7.753513
[20,]   6.487143   9.9046984   6.858945
[21,]   5.304360   7.9190559   4.215898
[22,]   2.948701   8.4930639   8.731312
[23,]   5.983107  -1.1435130   8.435838
[24,]   1.567343   2.6217077   9.433560
[25,]   6.967486  -0.1983197  11.265559
[26,]   3.392715   1.8130180  12.050524
[27,]  -4.337217   2.3871281   5.253444
[28,] -12.018865   1.3264239   3.567917
[29,]  -7.079758   9.1625156   1.347659
[30,]  -7.104153  -4.7468948   8.127831

, , Vulpes_vulpes_091a_T11

              x          y          z
 [1,] 21.600721 -10.560146 12.6413536
 [2,] 14.786180 -18.876284 10.0665855
 [3,] 14.408387 -20.301996  9.8437386
 [4,] 14.208133 -16.958202 13.4942179
 [5,] 13.690778 -21.815891 12.2400560
 [6,] 16.025860 -20.443886 15.2538042
 [7,] 13.966691 -20.674717 10.6950827
 [8,] 16.759020 -16.871256  7.8001809
 [9,] 16.736900 -21.851149  7.1183348
[10,] 20.405207 -19.212345  7.4811068
[11,] 15.314081 -20.698029  8.4862585
[12,] 10.781509 -25.524387  7.8591552
[13,]  4.624685 -28.458742  4.2683983
[14,]  4.878967 -27.143200 11.7108917
[15,]  9.534921 -26.806313  0.3341285
[16,] 20.475302  -8.685666 12.4409294
[17,] 10.541152  -4.355156  8.8955412
[18,]  8.806656  -4.046372  7.8353353
[19,]  9.254649  -6.342392  5.5524025
[20,] 12.775253  -2.679775  6.4157772
[21,] 13.197536  -5.492468  6.6195078
[22,]  8.296558  -4.235747  5.5467429
[23,]  9.387535  -6.356647 11.8073034
[24,]  6.899414  -6.856753  8.7177935
[25,]  9.389226  -3.224605 11.9450798
[26,]  6.268023  -4.437959  8.6503010
[27,]  4.010201 -12.389818  4.8262300
[28,] -1.472333 -16.374819  1.6655608
[29,]  5.613400 -11.782932 -2.8521638
[30,] -1.846078 -12.922748 10.5268126

, , Vulpes_vulpes_091a_L1

                x          y          z
 [1,]  13.0905113 -15.047531  -1.174712
 [2,]   4.5013270  -8.484210  -3.633941
 [3,]   3.6065273  -8.082937  -4.111486
 [4,]   2.6944454  -9.011442  -1.156508
 [5,]   1.2363623 -13.279419  -4.875421
 [6,]   4.2909155 -17.073330  -1.000546
 [7,]   2.5683353 -10.210802  -3.826719
 [8,]   6.2653790  -6.260756  -4.559927
 [9,]   5.6174436  -9.658958  -9.899792
[10,]  11.6942101 -10.677926  -8.110308
[11,]   4.7829022  -8.471107  -5.546906
[12,]  -1.3193250  -7.579692  -8.513303
[13,]  -7.4076419  -2.555805 -10.590411
[14,]  -6.7906132 -10.016935  -4.957791
[15,]   0.7678246  -3.282831 -13.131600
[16,]  12.2272091  -6.934040   4.150956
[17,]   4.4243765   3.734707   7.534517
[18,]   2.0165324   7.100132   8.054329
[19,]   2.8467436   8.493433   5.215217
[20,]   8.7869024   8.934463   7.010702
[21,]   7.3472061   6.759680   4.589128
[22,]   2.7272313   9.773269   7.617998
[23,]   1.0601755   1.339278  11.244809
[24,]  -0.6684999   6.224526   8.904863
[25,]   1.5514580   3.120298  13.769441
[26,]  -0.2959804   7.647341  10.801986
[27,]  -3.3465648   7.525019   2.597149
[28,] -10.0336361   9.771315  -1.673300
[29,]  -1.2167590  12.666861  -3.733041
[30,] -10.7303514   4.863389   5.810247

, , Vulpes_vulpes_091a_L4

                x           y          z
 [1,]  21.5263538 -10.3910151  -5.313658
 [2,]   6.7869477  -8.9466925  -6.508863
 [3,]   5.5844202  -9.0311184  -7.079038
 [4,]   6.8282499 -10.8897753  -2.237637
 [5,]   4.7878280 -13.9118252  -6.278218
 [6,]   9.4237614 -17.7339745  -5.344841
 [7,]   5.0739126 -10.0446482  -6.014047
 [8,]   7.8098440  -5.6754532  -7.146587
 [9,]   6.8199506  -7.9768200 -11.604295
[10,]  13.1507444  -7.8126221 -12.265129
[11,]   5.9357376  -7.8223958  -7.804853
[12,]  -0.4941109 -10.1775122 -10.739717
[13,]  -8.8808393  -7.5915513 -12.038069
[14,]  -6.5036492 -13.5008307  -5.834202
[15,]  -2.0864022  -3.4157910 -15.162852
[16,]  21.2506657  -8.5895805  -2.601806
[17,]   5.4794416   2.4321170   5.429611
[18,]   1.0882913   6.7381611   8.262262
[19,]   0.6656125   9.5282145   4.954087
[20,]   6.5022922  10.9542580   5.636628
[21,]   4.7278671   9.0161905   3.164326
[22,]   1.9767298  12.7301979   8.143538
[23,]   2.1410186   0.3673873  10.578988
[24,]  -1.0844235   5.0931430  10.057951
[25,]   3.7884550   2.1836417  13.169827
[26,]   0.1052408   5.8974872  13.683780
[27,]  -4.5037947   5.2408032   4.142745
[28,] -13.3511305   5.3593431   1.517151
[29,]  -6.8757157  12.4619827  -1.659689
[30,] -10.8485212   0.6715841   9.464890

, , Vulpes_vulpes_091a_L7

               x          y            z
 [1,] -0.2606339  0.1979733 -22.07306099
 [2,]  0.8178307 -3.7543056 -11.33482742
 [3,]  0.6687155 -5.2695599  -9.42009449
 [4,]  5.8491325 -3.0607829  -9.87590694
 [5,]  4.6874595 -9.1539030  -9.06549740
 [6,]  6.6585169 -8.8590794 -15.01982975
 [7,]  2.6676676 -5.0799403  -8.72714329
 [8,] -3.0988681 -0.7929896  -9.40334988
 [9,] -3.9831791 -7.2125282  -8.78073215
[10,] -5.9128065 -5.7370043 -14.61400604
[11,] -1.0835118 -3.8990202  -8.04818439
[12,]  0.1209968 -8.4877539  -4.20744181
[13,]  0.4889649 -8.8819971   4.93306875
[14,]  8.1598330 -8.7081299  -0.98339731
[15,] -7.4588404 -7.3609786  -0.15860748
[16,]  0.7291969  4.0933347 -19.35965157
[17,]  2.4158354  7.7218380  -7.98032284
[18,]  2.9641964  8.9427614  -5.21215725
[19,] -3.2677276 11.3270226  -1.84901679
[20,] -6.2557302 17.0460396  -5.07091951
[21,] -6.9467731 12.9221659  -6.32121754
[22,] -3.0963173 14.9436827  -1.53202963
[23,] 13.5022612  9.5949106  -6.93065357
[24,] 10.3816652  7.3987379  -2.43541455
[25,] 14.0622225 14.0624962  -5.94132185
[26,] 10.9395847 12.6842604  -2.02191114
[27,]  3.1270885  8.7303658  -0.07444482
[28,]  2.5395555  4.7182221   9.42297935
[29,] -5.8486114  9.5337114   6.04631233
[30,] 12.3897419  6.3645105   5.73774529

, , Lynx_rufus_R6800_C3

                x           y         z
 [1,] -10.6940851   3.0462284 25.996342
 [2,] -12.7979498   0.2422769 24.998346
 [3,] -14.2535143  -1.9551578 24.032541
 [4,] -17.6304188   4.3193240 19.700094
 [5,] -20.3563519   0.0721051 16.488194
 [6,] -19.6107483   4.4038634 20.149866
 [7,] -16.9337215   1.6894461 18.748259
 [8,]  -8.6023312  -6.5095692 23.449247
 [9,] -11.7000961 -10.6866074 20.768276
[10,]  -8.1429071  -8.9662018 25.081215
[11,]  -9.9805717  -6.5249205 22.191427
[12,] -13.5824661  -4.4350705 16.187052
[13,] -10.1704674  -3.6336687 10.192266
[14,] -15.7775173   0.3011631 12.618847
[15,]  -8.2822027  -7.9901600 15.779727
[16,]  -9.2793903   4.4891896 25.774092
[17,]  -6.8669181   5.8183303 24.015585
[18,]  -5.1522632   6.9869790 23.435589
[19,]  -0.6015157  -3.6837363 23.293861
[20,]   2.0451758   2.7751863 22.705694
[21,]   2.4426992   0.5092657 23.580935
[22,]  -0.2593512   0.6273634 20.445049
[23,] -13.1015654  10.1311865 16.064024
[24,]  -7.2340465  12.4371872 18.312689
[25,]  -9.8907852  13.0141068 17.918058
[26,]  -8.6669989   9.5117111 16.882317
[27,]  -3.5749412   4.4136472 15.057238
[28,]  -0.9210578   3.9461014  8.668144
[29,]   2.1645536   0.8150650 12.772512
[30,]  -5.5159388   8.4536695  9.468635

, , Lynx_rufus_R6800_C5

                x          y         z
 [1,]  10.3723497 13.7684479 10.296542
 [2,]   4.7501082 11.5278358 10.874408
 [3,]   3.8028810 11.3662062 11.026970
 [4,]  -2.8769326 17.9089642 10.223229
 [5,]  -4.8007936 18.6248417 16.687305
 [6,]  -3.2980335 21.4515305 11.542103
 [7,]  -3.0588872 16.5692196 11.689591
 [8,]   4.6064615  3.0245004 17.358774
 [9,]   1.1637810  5.2822628 21.610834
[10,]   5.8722377  2.7445538 19.432274
[11,]   2.2871714  4.6114817 17.307684
[12,]  -4.3555284  8.8491592 14.872872
[13,] -10.0397539  6.0476718 14.778872
[14,]  -9.1212034 12.0172234 12.697940
[15,]  -4.8332205  2.7863739 16.523401
[16,]  10.9525824 12.9637299  8.453460
[17,]   3.0211027  8.0745087  5.590353
[18,]   1.8886558  7.2470560  4.954451
[19,]  -0.3043527 -2.8976626 12.387880
[20,]   0.4756924 -2.1909506  7.125793
[21,]   1.2972705 -3.7976680 10.211865
[22,]  -1.2541227 -1.2083890  8.310704
[23,]  -8.5098505 15.0758295  5.122115
[24,]  -6.0035548 11.6884260  1.644487
[25,]  -7.6081285 15.3461046  2.798153
[26,]  -8.5267973 12.4864769  6.377241
[27,]  -8.3216991  3.1885645  5.971237
[28,] -14.9905071  0.4702062  6.631471
[29,] -10.5004826 -2.9965961  7.921207
[30,] -14.2972755  5.8301082  4.308772

, , Lynx_rufus_R6800_C7

                x           y         z
 [1,]   9.1212978 17.75255013  7.679645
 [2,]  -0.1482915 14.31096935 10.838346
 [3,]  -2.3155773 13.62570763 11.317470
 [4,] -10.9485798 19.65546227 10.809994
 [5,] -13.6091976 19.71085739 17.222521
 [6,] -12.1791077 22.47089577 12.111578
 [7,] -11.0968208 18.42224503 12.328676
 [8,]  -2.9329243  4.21216869 17.931885
 [9,]  -7.6210046  7.07949305 23.230810
[10,]  -3.4724753  4.53809834 22.215389
[11,]  -5.0726671  6.23916101 17.865854
[12,] -11.2646027 10.54600525 14.412924
[13,] -17.2694569  7.74730015 14.694880
[14,] -16.0003738 12.92127323 13.098502
[15,] -12.6253557  5.11781836 16.657578
[16,]  11.5170717 18.92863846  4.524588
[17,]  -2.5960453 10.55412102  5.004041
[18,]  -3.4366076 10.24025059  5.343803
[19,]  -4.6442051  0.59990019 12.621086
[20,]  -5.0874758  1.70424449  6.596203
[21,]  -4.2056532  0.23043805  7.160346
[22,]  -7.0983415  2.35946798 11.210509
[23,] -13.5668650 16.93187904  5.569762
[24,] -11.6711607 13.19073391  1.725092
[25,] -11.9047031 15.71588612  1.357637
[26,] -12.8786478 13.84275627  5.508627
[27,] -13.0159807  6.23202515  6.750206
[28,] -19.3272114  3.08306980  6.720129
[29,] -14.4876490 -0.06397652  8.010675
[30,] -19.7156982  8.70488262  5.247910

, , Lynx_rufus_R6800_T1

              x           y         z
 [1,]  2.754360  28.6401348  3.708588
 [2,]  2.711760   5.8435783 14.338243
 [3,]  2.675052   4.4835577 16.148560
 [4,] -5.058370   0.3487029 19.152321
 [5,] -5.375632  -0.4392069 25.326843
 [6,] -8.187706   1.8868269 22.235394
 [7,] -3.757512   1.0392461 20.153418
 [8,] 10.157451  -0.2863320 18.631893
 [9,] 10.852809  -1.2282455 24.040173
[10,] 13.445045   0.2826079 21.088181
[11,]  9.075699   0.2112926 19.604422
[12,]  2.236761  -3.8053589 19.991253
[13,]  1.899283  -9.9941854 19.696484
[14,] -1.765742  -6.0385656 20.572369
[15,]  6.089729  -6.7559681 19.816746
[16,]  2.298933  27.3850384 -1.224752
[17,]  2.084056   5.5852456  5.771556
[18,]  1.919608   2.9149115  6.939669
[19,]  8.651453  -1.8485632 11.879009
[20,]  7.417900  -1.1556604  6.231007
[21,]  9.460506  -0.4212179  7.456991
[22,]  7.201744  -1.9986002 10.619794
[23,] -5.346487  -0.1424397 11.746932
[24,] -3.847621  -0.9292507  6.734951
[25,] -5.220942   0.5449969  7.305368
[26,] -3.656954  -1.5378197 11.667799
[27,]  1.265626  -6.3351688 10.261667
[28,]  1.348196 -13.1236801 11.084653
[29,]  6.312744 -11.2125959 10.580611
[30,] -3.380581 -10.5441408 11.023605

, , Lynx_rufus_R6800_T7

               x            y         z
 [1,]  -9.091834 -17.23553276 20.102642
 [2,]  17.904665  -5.82804108 21.775581
 [3,]  19.470131  -4.67650509 23.158199
 [4,]  18.985565  -6.92433786 22.884571
 [5,]  22.940033  -6.49287033 26.088305
 [6,]  19.762241  -7.63128805 23.491121
 [7,]  19.268591  -5.61293650 23.561346
 [8,]  17.786415  -4.10125923 21.176004
 [9,]  19.988718   0.06580507 23.075750
[10,]  17.718117  -2.57225633 20.946301
[11,]  18.571724  -4.46068811 22.706333
[12,]  25.703686  -3.17167664 20.614704
[13,]  32.001747  -2.67100978 16.109924
[14,]  29.356089  -6.31490135 21.212671
[15,]  26.563734   0.69553745 17.419029
[16,] -10.834368 -18.25616455 18.267340
[17,]   6.589773 -12.58281326 15.870169
[18,]  10.580050 -11.04202652 15.314719
[19,]  15.660016  -4.13831854 14.576348
[20,]  11.481449  -9.67283916 14.218489
[21,]  11.063866  -8.07884121 13.378350
[22,]  13.082800  -8.60281944 15.447745
[23,]  17.744446 -12.23889637 18.158878
[24,]  12.830430 -13.03025723 15.172726
[25,]  14.388835 -13.48735714 16.527407
[26,]  13.530580 -11.29748154 16.074318
[27,]  20.856632  -7.99703646 14.307179
[28,]  27.128370  -8.37805367  8.537152
[29,]  22.915432  -4.57037592  9.333899
[30,]  26.018124 -11.88849449 12.461411

, , Lynx_rufus_R6800_T11

               x         y         z
 [1,] -8.4301348  5.079603 12.927042
 [2,] -2.6318238  9.984044 15.179506
 [3,] -0.8101666 11.732203 18.350449
 [4,]  0.5982828  7.588888 16.959318
 [5,]  2.0084629  6.187350 23.569771
 [6,]  0.2588941  4.600045 22.245028
 [7,]  0.1458995 10.517343 18.692186
 [8,] -3.9595959 14.055271 15.550200
 [9,] -5.3814921 16.880457 20.236225
[10,] -8.0636616 15.947491 18.893150
[11,] -1.3426369 13.962648 18.672527
[12,]  4.2064657 14.703549 16.923607
[13,] 10.5092487 17.372086 13.076238
[14,]  9.0983353 11.454617 16.109810
[15,]  3.5097549 20.367186 14.168281
[16,] -8.8160019  4.074824 11.742473
[17,] -6.7012014  4.732375  6.526924
[18,] -5.9085035  4.780862  4.880598
[19,] -4.8193092 10.357883  7.096798
[20,] -9.5353413  5.422689  5.586595
[21,] -7.8256173  7.750909  8.458568
[22,] -6.3184428  7.503899  3.740819
[23,] -5.2782722  3.196482  9.422087
[24,] -2.1090057  5.381382  7.842411
[25,] -7.0172453  1.789781  7.278229
[26,] -3.8178291  3.550128  4.665277
[27,]  1.0758882  9.612045  4.743997
[28,]  7.4418011 13.136124  2.234835
[29,]  1.0219748 17.537199  1.533296
[30,]  7.6023655  5.150836  5.080515

, , Lynx_rufus_R6800_T13

               x          y         z
 [1,] -12.421344 18.3726635 26.919956
 [2,] -10.400149 13.0716076 21.564142
 [3,]  -9.671317 12.3938370 22.467459
 [4,] -12.456103 12.7407341 21.139467
 [5,] -10.815503  9.3289881 25.953543
 [6,] -13.786597 14.1125326 27.886265
 [7,] -10.665757 11.2866755 23.388382
 [8,]  -9.453798 14.5818357 20.229162
 [9,]  -5.341686 12.4754610 24.668043
[10,]  -7.692768 17.7700672 25.416649
[11,]  -7.839116 12.8825521 22.252495
[12,]  -7.078475  6.4034185 20.653111
[13,]  -4.814242 -0.1409199 17.430529
[14,] -11.495741  0.2583125 19.658623
[15,]  -1.390109  7.0934329 14.669818
[16,] -16.237602 18.5750961 16.361433
[17,] -15.148116 13.4804802  8.518351
[18,] -15.383112 11.9254465  4.387043
[19,] -11.626368 12.4588146  5.257975
[20,] -12.766780 16.5625935  3.772751
[21,] -11.831532 15.9045963  5.735034
[22,] -13.034626 13.2126942  1.683345
[23,] -19.304874 11.7737312  8.912375
[24,] -16.636791  9.5770731  7.313838
[25,] -20.360394 12.0418053  6.188207
[26,] -18.824886 10.3481350  3.105966
[27,] -11.336235  5.3601956  5.137376
[28,]  -7.332397 -1.3863654  5.976452
[29,]  -3.705626  6.3442221  3.417154
[30,] -15.585994 -0.6319122  7.479561


, , Lynx_rufus_R6800_L1

                x           y         z
 [1,] -18.2552414  -7.8642797 13.225110
 [2,] -10.9499474  -5.0795259 13.293895
 [3,] -10.9081440  -5.2578583 12.098987
 [4,] -11.0379591  -2.2558045 13.210580
 [5,] -13.9356422  -3.2046986  7.183951
 [6,] -16.8851185  -3.2011697  9.925524
 [7,] -11.3175688  -3.8000500 11.519386
 [8,]  -8.7687578  -6.3336806 14.486612
 [9,]  -9.9789000 -11.2890882  9.026512
[10,] -12.3141985 -12.1142559 12.310822
[11,]  -9.8361387  -7.2145395 12.069226
[12,]  -5.3793087  -3.7168570  8.533114
[13,]   1.8501787  -0.8237825  5.452464
[14,]  -5.5680466   4.1525559  6.120265
[15,]   0.7733613  -8.4869213  9.896848
[16,] -14.1090288  -2.8272746 22.072144
[17,]  -4.5480709   2.4967639 26.180994
[18,]  -1.4622065   4.3986149 27.539108
[19,]  -0.1964924   1.2279334 26.161222
[20,]  -1.8983008  -0.6476298 29.630941
[21,]  -1.5805627  -0.6138078 26.041534
[22,]   0.4223431   2.7937124 28.926800
[23,]  -5.1224551   6.4389906 24.645672
[24,]  -2.6446776   6.1415100 24.509525
[25,]  -6.4024405   7.4408875 27.091761
[26,]  -2.0194142   7.7381225 28.190401
[27,]   2.7337854   5.0027518 21.440260
[28,]   9.0836506   6.4977002 16.023478
[29,]   9.4777479  -0.3802292 20.570890
[30,]   2.2879629  12.3471632 16.963568

, , Lynx_rufus_R6800_L4

                x          y          z
 [1,]  12.6228771 24.9246349  16.898373
 [2,]   5.3066540 17.7654266  14.774395
 [3,]   4.0754762 16.8628063  15.596221
 [4,]   2.3120389 18.3764153  12.980943
 [5,]   0.3287484 19.0856113  18.494459
 [6,]   1.9685897 24.0248680  18.335375
 [7,]   2.1802964 17.6895714  15.342311
 [8,]   5.9924221 14.2342205  13.997248
 [9,]   5.7941456 12.6256657  20.392668
[10,]  10.9260445 14.5768185  20.375238
[11,]   4.9700723 14.5365362  15.933779
[12,]  -1.2685618 12.2538109  17.868153
[13,] -10.5170631  4.1667438  16.163235
[14,]  -9.5571613 12.2533607  15.098614
[15,]  -1.8854702  3.2511697  16.919315
[16,]  12.9827175 22.5787868   8.127535
[17,]   7.0170240 14.0124855  -4.370884
[18,]   5.9392076 12.1648149  -8.175811
[19,]   6.6133246  8.4971800  -5.536504
[20,]  11.6414499  9.2500763  -7.370146
[21,]  10.7797909  9.4338541  -4.578908
[22,]   7.3493338  8.6261244  -9.688152
[23,]   2.8376110 17.5092335  -6.378916
[24,]   1.6473815 13.8216457  -6.567339
[25,]   3.9860721 18.5699120  -8.504058
[26,]   3.2995682 13.4855146 -11.473857
[27,]  -0.9231426  6.8232794  -4.849290
[28,]  -8.3382502  0.6362352  -3.941116
[29,]   0.7027673 -2.6815207  -3.420603
[30,] -10.3015766  9.5650511  -6.760605

, , Lynx_rufus_R6800_L7

                x          y          z
 [1,] 21.32598495 17.0296726 20.6735249
 [2,] 11.35226727 11.3487196 17.1182671
 [3,] 10.58644676 11.1694546 17.8930836
 [4,] 10.47076416 13.3103905 14.4968243
 [5,]  7.04661322 16.3807907 19.9812508
 [6,] 11.39288139 19.3740959 19.5534458
 [7,]  9.97413826 12.8756037 18.2241726
 [8,] 12.13397598  7.9442310 16.4140339
 [9,]  9.89347458  7.8259068 22.7087040
[10,] 16.07653427  7.9770756 23.1339397
[11,] 11.05935955  9.5030899 18.4628487
[12,]  3.73004770  9.5499039 19.0820808
[13,] -3.90152073  6.0370231 15.3949890
[14,] -1.11875033 15.5773191 14.3469591
[15,]  4.00471592  0.7367370 19.7954426
[16,] 23.01154709 16.3502903 17.3119526
[17,] 16.63355446  8.5793514  3.6367579
[18,] 15.01209927  5.7663403 -2.1417813
[19,] 14.67672253  1.2688808 -0.2955832
[20,] 19.23499298 -0.2718748 -2.4453118
[21,] 17.34845352  0.8042684  1.6861923
[22,] 16.04892921  0.9449049 -3.7176228
[23,] 14.12463856 13.0047932 -2.8172858
[24,] 12.00378418  9.5428648 -3.3072891
[25,] 15.93465900 11.8220177 -7.2240686
[26,] 13.67720032  8.9090567 -7.3095732
[27,]  8.81317139  3.7665904 -1.8935987
[28,]  0.08437415  0.8144342 -3.0219362
[29,]  8.31504345 -3.9278867 -0.7233987
[30,]  4.33137846  9.3561611 -5.3882456

, , Panthera_onca_Z.2013.162_C3

                x           y           z
 [1,]  -8.2869501  22.4867287  -4.5235124
 [2,]  -5.5960789  13.6930103 -17.4772034
 [3,]  -4.5637927  10.8799467 -16.6980095
 [4,]   5.6122756  13.4289370 -14.6099482
 [5,]   8.9036465   9.2839499 -25.4710407
 [6,]  13.2151775  19.1912594 -18.6176891
 [7,]   1.5486710  11.7966785 -17.3478680
 [8,] -13.4276247   6.9293718 -12.5869970
 [9,] -15.4236526   2.2526228 -23.0922165
[10,] -24.6540089   7.7102828 -16.2345428
[11,] -10.8519278   6.3631544 -16.8410721
[12,]  -1.3025658  -0.9274622 -19.1982822
[13,]   2.9367342 -11.6400051 -10.0793743
[14,]  10.7293072  -1.4810112 -14.5912066
[15,] -10.0968533  -8.0756683 -13.5440550
[16,]  -7.3708348  23.5529251   1.2581615
[17,]  -4.9693985  16.4655170   5.7562928
[18,]  -4.3453469  14.3085794   5.8894763
[19,] -21.9598370   1.5313624   1.7598462
[20,] -14.3781033   7.6322622  13.5069695
[21,] -25.7163963   5.6060014   9.4977551
[22,] -13.3556671   3.9682796   7.0498128
[23,]  16.2599602  15.4008904  -0.7838184
[24,]   7.3270926  15.1098690  11.3045740
[25,]  16.6017742  20.7538986   6.9119229
[26,]   8.8293114   9.5806084   2.9681702
[27,]  -0.1097463   1.2224314   5.9411416
[28,]   5.0731826 -12.6656256  11.9485035
[29,]  -7.9337978  -9.9554205  10.0467587
[30,]  13.5558510  -2.5912011   7.7729917

, , Panthera_onca_Z.2013.162_C5

                x           y          z
 [1,]   5.1843009  27.3929462  -6.292529
 [2,]   4.4155798  17.6254578  -6.434912
 [3,]   3.8543167  13.6169968  -7.890278
 [4,]  18.6874733   7.1331429  -7.021191
 [5,]  17.6200352   0.2090032 -22.925329
 [6,]  27.4970570   6.6518126 -11.518003
 [7,]  14.1827660   7.1497321  -9.725767
 [8,] -12.0857849  15.1481905 -10.252955
 [9,] -12.8773222   9.2276993 -24.921843
[10,] -20.0469513  18.7496185 -19.518217
[11,]  -8.6913090  12.6362581 -13.707523
[12,]   0.8984995   2.3359430 -13.440375
[13,]  -2.6956804 -10.2260199  -9.438004
[14,]  10.5777912  -5.1948462 -10.634893
[15,] -10.9616613   0.9669120 -12.648477
[16,]   6.6365099  32.4663696  -1.010248
[17,]   2.2664473  14.2349253   6.851128
[18,]   1.0817184  11.0314856   7.038454
[19,] -19.9629745   7.0335674  -3.518902
[20,] -14.0171843  10.3367558  10.655923
[21,] -21.2235813  13.1905575   7.136182
[22,] -13.3807402   3.6675251   3.634270
[23,]  21.7664604  -2.9627314   2.275627
[24,]  13.7585106   3.0820928  13.818457
[25,]  23.3988247   1.2819189  10.302678
[26,]  11.1489344  -2.8689086   5.265446
[27,]  -2.3704801  -3.0876665   8.286436
[28,]  -7.0981841 -18.2032337  11.513318
[29,] -15.3433552  -8.5958443   8.245304
[30,]   5.7457867 -14.5284338  11.176055

, , Panthera_onca_Z.2013.162_C7

               x            y          z
 [1,] -11.926905  42.84059143   6.601344
 [2,]  -6.207033  13.15775299  -1.375296
 [3,]  -5.603967   8.62552547  -3.098161
 [4,]   9.298256   7.50182390  -9.407478
 [5,]   8.019273   5.04173660 -24.658497
 [6,]  13.700427   8.74877453 -24.424335
 [7,]   5.994623   6.69941759 -11.415240
 [8,] -18.540680   0.31410888  -1.522638
 [9,] -22.814548  -3.18450809 -14.786647
[10,] -30.117302   0.09520763  -8.392977
[11,] -17.819647  -0.02866564  -5.371245
[12,]  -4.678221  -5.02440786  -9.956913
[13,]  -1.244489 -18.14368248  -9.671019
[14,]   6.745548  -8.28577614 -12.371301
[15,] -12.202973 -13.42281342  -6.879009
[16,] -11.028920  43.63705444   9.331708
[17,]  -3.080595  14.05446053   9.720512
[18,]  -1.955499   7.52074862   8.154817
[19,] -20.666256  -5.66889381   8.030023
[20,] -10.664388  -4.46235037  17.769968
[21,] -22.525515  -2.76123405  14.116071
[22,] -13.170828  -6.49595261  10.248261
[23,]  19.225355   5.70782614  -1.029480
[24,]  13.344363   0.95008582  10.153346
[25,]  20.543283   7.42447853   3.830409
[26,]  13.299836  -0.96364588   1.117121
[27,]   2.234194 -10.05578232   7.758885
[28,]   5.951422 -25.95950699   8.392605
[29,]  -7.930294 -19.60491562  12.020093
[30,]  16.259111 -14.45921803   5.281703

, , Panthera_onca_Z.2013.162_T1

                 x            y          z
 [1,] -10.52497482  45.59981155 -30.092449
 [2,]  -0.11249267  -0.59828633 -11.664396
 [3,]   0.09334248  -2.26323199 -11.073321
 [4,]  15.90722370  -4.02101898  -6.667715
 [5,]  19.37873840 -13.28175735 -13.488270
 [6,]  23.67110634  -2.75473905 -13.824303
 [7,]  12.29352379  -5.80538511  -7.674225
 [8,] -13.47546291  -8.57685375  -5.088523
 [9,] -15.20494366 -17.62371826 -12.283248
[10,] -23.05580330  -9.43417835 -10.881145
[11,] -10.79831886  -9.19911861  -6.005336
[12,]   2.52128386 -12.89426804  -1.490141
[13,]   4.22452354 -21.50010681  10.625720
[14,]  11.19660854 -15.31826305   3.379355
[15,]  -5.07515764 -17.85058975   4.341570
[16,] -11.42634678  54.51970291 -23.690655
[17,]  -1.73502660  15.59389305   4.474281
[18,]  -1.13298714  13.89102173   6.338598
[19,] -12.90789986  -0.06977749   6.688600
[20,]  -9.06123447  10.05072117  12.720564
[21,] -16.70917130   6.89442492   7.728738
[22,]  -7.90625620   4.48714781   9.495489
[23,]  15.50604153   7.38450384   3.588470
[24,]   8.57071495  12.38624859  10.901513
[25,]  16.90633202  12.87333965   3.747883
[26,]  10.18459511   5.42033815   7.166760
[27,]   1.22429574   0.62295312  15.468129
[28,]   3.82409406 -10.90295887  26.347288
[29,]  -6.22077465  -4.22627544  20.736412
[30,]   9.60599327  -1.30520451  20.189413

, , Panthera_onca_Z.2013.162_T7

                x           y          z
 [1,]  18.9795876  41.0232010 -31.398907
 [2,]  -2.2149780  -4.1696610  -6.325039
 [3,]  -4.5870056  -9.8504267  -9.545209
 [4,]   7.9221702 -10.8814907  -4.885016
 [5,]   9.4129229 -23.2903538  -8.369614
 [6,]  15.1566248 -12.3787508 -10.769904
 [7,]   1.7102401 -19.0711365  -4.144701
 [8,] -13.4889135  -1.5421208  -8.376577
 [9,] -23.2555180  -8.4684010 -14.294697
[10,] -18.0416832   1.5347613 -15.618800
[11,] -15.5934725 -11.8808317  -7.350659
[12,]  -9.6105213 -18.5259533   0.326092
[13,] -14.2009459 -24.7261143  14.075337
[14,]  -1.4878411 -21.6300259   8.457738
[15,] -18.7318954 -13.8703909   5.576416
[16,]  20.6676559  46.5858269 -26.623936
[17,]   9.6874752  23.6420155  -2.069940
[18,]   4.9773765  14.7379580   4.017690
[19,] -10.2491360   2.0138347   2.386053
[20,]   0.6091411  17.3571129   6.086858
[21,]  -5.2707243  10.0473013   1.877604
[22,] -13.6748123  -0.7136544   5.194941
[23,]   4.9901395  -5.3207784   4.997359
[24,]   8.2016344  13.0584555   6.842287
[25,]   8.0716267   3.7531848   4.290628
[26,]   4.5558920  -8.8415661   7.794790
[27,]  -3.8946686  -1.7263269  12.275743
[28,]  -8.3297873  -9.7336826  26.016159
[29,] -15.7867107   0.5276656  15.386562
[30,]   4.6323190  -8.6113482  18.206795

, , Panthera_onca_Z.2013.162_T11

                x          y          z
 [1,]   6.9006944  19.071003   1.404292
 [2,]   2.1029279   6.911232  -6.524640
 [3,]   1.6330687   3.271958  -8.829796
 [4,]   8.2592144   2.077731  -6.584364
 [5,]   8.1345282  -2.540215 -14.745041
 [6,]  12.0068731  -1.022090  -8.527987
 [7,]   4.9894156   1.131942 -12.310521
 [8,]  -2.5850117   6.297358  -8.438270
 [9,]  -4.8689556   3.153523 -16.700333
[10,]  -8.8578720   7.171448 -11.658184
[11,]  -0.9758189   3.850990 -12.693357
[12,]  -2.9766498  -8.590515 -12.251051
[13,]  -9.6831341 -23.499256  -5.063472
[14,]   2.7294779 -16.234863  -8.276109
[15,] -11.7055035 -10.924332 -10.779947
[16,]   7.2832417  19.220823   2.206290
[17,]   5.7212901  18.061626   5.726070
[18,]   2.5787256  14.669005  13.440547
[19,]  -3.3220072  10.839170   8.774143
[20,]  -3.2570474  24.626465  13.499408
[21,]  -3.6135626  16.062857   6.621235
[22,]  -2.2768407  12.437761  13.961699
[23,]   9.5388250   9.849682   6.874370
[24,]   6.7248330   6.720518   9.904683
[25,]  15.7805386  16.303555  12.835851
[26,]   6.7457442   9.360084  15.832101
[27,]  -2.7202606  -1.980800  12.481328
[28,]  -9.4423962 -17.321163  16.103868
[29,] -17.3112068  -1.640358  13.236201
[30,]   8.6458855 -10.208054  15.507515

, , Panthera_onca_Z.2013.162_T13

                x            y           z
 [1,] -17.4768715  19.28448486  16.8033276
 [2,]  -3.5575633   1.78719807  11.3712664
 [3,]  -1.4021535   0.22912234  12.6806679
 [4,]  -8.9291391  -1.21316469   5.2671580
 [5,]  -4.9018869  -2.73896170  26.3774014
 [6,] -10.7684755   0.05114929  20.4999409
 [7,]  -2.5653868  -1.49534154  17.3902569
 [8,]  -3.2211063   3.92001677   3.7072313
 [9,]   6.0399780   9.27728653  22.3502655
[10,]   0.7415054  16.18848228  20.6629772
[11,]   2.4252172   3.36205316  16.0052204
[12,]   6.4897962  -7.70690966  12.3884611
[13,]  17.0059948 -20.70402145   7.4282737
[14,]   4.7072616 -22.45640182  11.9722033
[15,]  20.0682945  -7.70794439   6.4518361
[16,] -22.1901836  16.95000267  -0.2737736
[17,] -15.0997400   6.62132740  -6.2289462
[18,] -10.7391548  -2.37792444 -20.0872726
[19,]  -4.4811554   0.41659248 -18.4055958
[20,]  -8.4077606   7.88418341 -27.3468113
[21,]  -5.1244459   5.57029581 -16.2646809
[22,]  -6.8315921  -0.77887166 -25.4268379
[23,] -18.8726063  -6.03183603 -13.3682632
[24,] -13.0830240  -7.69793892 -14.9599390
[25,] -24.3698025  -6.05960131 -20.2796402
[26,] -15.4178352  -8.04888821 -22.6044655
[27,]  -0.1844896 -11.77923679 -16.5122948
[28,]  12.9009123 -24.34516144 -13.8343115
[29,]  14.5713015  -8.55915260 -20.2658939
[30,]  -4.4538660 -26.59094238 -12.6820230

, , Panthera_onca_Z.2013.162_L1

                x           y           z
 [1,] -15.0120296  -8.6627035  33.4134941
 [2,]   0.0406917   0.2843873  20.2140560
 [3,]   1.1523185   1.1179007  18.9863052
 [4,]   6.0319347  -2.1476064  22.0396652
 [5,]   8.4264479   1.8006065  29.0529099
 [6,]   4.6882539  -7.4817519  32.8542442
 [7,]   6.0200334   1.4133170  25.0225201
 [8,]  -2.5576005   6.6501484  18.6280022
 [9,]  -2.0752091  12.1693974  25.3657303
[10,] -11.6959743   9.2710066  26.3791447
[11,]  -0.9982881   8.2041550  22.2672310
[12,]   9.1517849   8.8171396  15.6475782
[13,]  22.2943134  18.2586269   4.4769230
[14,]  24.2612247   4.0022898  12.2936935
[15,]   6.1602864  21.0229301   5.9873109
[16,] -19.5542202 -18.2407837  21.5369892
[17,]  -6.9066033 -15.3845463   0.8268229
[18,]  -3.6970487 -14.7259836 -10.3115730
[19,]  -6.8225064  -8.4821806 -10.7197495
[20,] -18.5237808 -12.3787785 -15.5929537
[21,] -14.0244064  -8.8612576  -8.8114357
[22,]  -7.5363340 -12.5185471 -16.4026489
[23,]   1.6581725 -21.2249317  -3.4590285
[24,]   2.6595960 -18.2969170  -7.9582210
[25,]   0.2191884 -28.7783947  -5.6465554
[26,]   0.9579513 -21.3036499 -13.8164282
[27,]   6.7935882  -5.1392808 -13.1351919
[28,]  20.3051109   6.8265057 -18.7141705
[29,]   0.9975266   8.1027069 -19.6763134
[30,]  22.0520153 -10.7927866 -11.6394176

, , Panthera_onca_Z.2013.162_L4

                x           y          z
 [1,]   2.1504788 -49.5752754  -5.746715
 [2,]   2.9119585 -21.5903778  -7.701931
 [3,]   3.0929849 -19.3112469 -10.896649
 [4,]  -3.6309867 -17.6900158  -7.645247
 [5,]  -5.9000959 -19.5228252 -17.327053
 [6,] -11.0315552 -28.2544384 -11.282749
 [7,]  -0.9468574 -19.4313507 -12.248490
 [8,]   9.7550220 -18.0646706  -7.781428
 [9,]  11.7338104 -20.7528820 -16.862595
[10,]  16.6557846 -29.3940773 -11.153848
[11,]   7.3721957 -19.6889458 -13.189262
[12,]   4.2581673  -6.2391996 -16.398733
[13,]   4.5713711  14.8782320 -22.798815
[14,] -10.4440012   0.7707511 -15.720042
[15,]  19.6000385  -1.0684872 -14.535225
[16,]   1.9194696 -47.6011810  10.194413
[17,]   1.8142495 -13.3802395  23.539291
[18,]   2.3167102  -5.6418557  26.462269
[19,]   8.9834862  -5.3968973  23.709942
[20,]  14.6669931 -13.8140192  28.168400
[21,]  12.8997288 -10.6492643  21.514450
[22,]   7.8815947  -4.5422883  30.564730
[23,]  -8.4066668  -9.5599871  20.074541
[24,]  -4.1428852  -4.5056763  23.563738
[25,] -10.8524437 -13.0004492  26.782375
[26,]  -4.9005542  -3.5676579  30.969528
[27,]   2.9935677   6.8424988  18.757881
[28,]   3.9533858  24.4054680   9.578492
[29,]  18.9634914  16.4604549  16.218861
[30,] -11.7698927  17.3241596  14.864288

, , Panthera_onca_Z.2013.162_L7

                x            y           z
 [1,]  16.6466560  16.51482201 -12.4274721
 [2,]  -0.8619498   0.74423313  -0.9423690
 [3,]  -1.3516841  -0.05819349  -1.5384368
 [4,]   3.9202549  -8.20485878   2.1347823
 [5,]   5.4376984 -14.25729847  -6.7157764
 [6,]  15.8134108  -7.49470806  -5.1190181
 [7,]   2.0363770  -7.68607998  -0.9826341
 [8,] -10.0461988   5.87123632  -3.8090563
 [9,] -11.9278421   2.58319879 -14.5332832
[10,]  -5.3711920  12.07708263 -15.6705332
[11,]  -8.6748714   3.10638857  -5.3440366
[12,]  -9.4258480  -7.70181465  -1.8152357
[13,] -23.8976192 -18.66445923   7.0941653
[14,]  -7.8650980 -22.39721489   9.2217989
[15,] -28.2402630  -4.16658926   0.5080774
[16,]  17.8743629  20.43296242  -7.2309737
[17,]   5.2344046  12.92773628   6.9624906
[18,]  -2.8121600   7.76576376  18.3394508
[19,] -13.8100357  13.42355633  16.5678768
[20,] -12.5054770  23.71080589  16.5898666
[21,] -14.5045853  15.34671021   7.6664343
[22,] -13.4963923  17.71789551  23.2881622
[23,]   8.6337700  -4.54488945  21.8430786
[24,]   2.9712586  -2.39838791  24.8695812
[25,]  13.0706930   0.82564521  27.4390411
[26,]   4.2016358   1.50176203  31.9354954
[27,]  -9.9616375   1.72069883  23.1112461
[28,] -23.2002239 -10.18340111  28.8699188
[29,] -27.2183571   5.41874361  22.9744740
[30,]  -5.5998154 -12.85357666  32.1583023

, , Panthera_uncia_Z.2009.024.001_C3

                x           y          z
 [1,] -10.5329647   3.2288821  19.400089
 [2,] -11.7346764   0.7587475  16.631203
 [3,] -12.5714331  -1.1843531  15.671504
 [4,] -18.4232788   5.1894073  15.463017
 [5,] -24.5038986  -4.6861196  12.519782
 [6,] -26.0700550   3.2765155  17.381302
 [7,] -20.7224655  -1.7302667  13.765264
 [8,]  -3.4817014  -1.1124281  17.927656
 [9,]  -6.1009884 -11.9293127  13.351664
[10,]  -0.3072411  -9.6639404  20.131407
[11,]  -7.1215763  -6.7663321  16.021204
[12,] -13.6436071  -6.3496528   6.648228
[13,] -10.6111717  -4.3613372  -4.504879
[14,] -20.6204147  -0.6655042   2.414862
[15,]  -3.8663096  -9.0058270   5.559342
[16,]  -8.2326365   8.4878273  19.048727
[17,]  -6.3612132  11.4532404  15.727991
[18,]  -4.9345789  13.5673294  13.100835
[19,]   6.4629025   0.2993622  14.488823
[20,]   6.5093622  15.0346861  13.003525
[21,]   8.7774429   4.0363770  16.904329
[22,]   3.7489893   9.1560659   9.608797
[23,] -21.2437782  15.6770258  10.713237
[24,] -10.7965097  23.5801868  10.847111
[25,] -20.2724190  18.9382668  11.958399
[26,] -12.4352560  17.4000015   7.788112
[27,]  -4.2359591  10.7849646   2.196214
[28,]  -2.5842786  10.5854511 -10.732197
[29,]   6.1633759   5.4946423  -2.789550
[30,] -12.7038956  15.5098019  -5.211349

, , Panthera_uncia_Z.2009.024.001_C5

                x          y           z
 [1,] -13.0141077 -20.504221  14.4412260
 [2,]  -7.3446565 -10.887321   6.6642804
 [3,]  -6.4793692  -9.047360   4.3631558
 [4,] -15.3694897  -4.861693   0.8999560
 [5,] -15.8741484  -5.903852 -12.1052208
 [6,] -22.9483871  -6.416131  -2.3390911
 [7,] -14.0857134  -5.634780  -5.3030090
 [8,]   2.4063842 -12.582217   4.3847914
 [9,]   7.6293755 -15.977228  -6.0529642
[10,]   8.0329762 -20.869040   3.2954018
[11,]   3.5882137 -12.779950  -0.4172681
[12,]  -2.4487660  -3.554093  -3.6960201
[13,]   2.2034461   5.517708  -7.3238902
[14,]  -9.5301266   2.797996  -6.5520611
[15,]   7.1001363  -4.762867  -3.1030512
[16,] -12.4486141 -18.162334  16.3327713
[17,]  -6.4292045  -4.265793  12.2695618
[18,]  -5.4082570  -2.490804  12.7254686
[19,]  12.7167530  -6.680735  10.5804901
[20,]   7.1155305  -1.685324  18.7861080
[21,]  11.6950216  -6.020000  19.0426655
[22,]   8.5295267  -1.863407   9.6842794
[23,] -18.5629654   6.685170   4.4174328
[24,] -14.5647106   7.200120  14.2764091
[25,] -20.0433216   7.501450  12.6392393
[26,] -12.9100838   6.677897   4.4883103
[27,]   0.2788786   8.206780   8.3825741
[28,]   6.0768738  20.011772   4.1713176
[29,]  12.3598537  10.745045   6.7655706
[30,]  -5.2850456  18.083168   4.4348912

, , Panthera_uncia_Z.2009.024.001_C7

                x           y           z
 [1,]   0.3568862  36.8545647  -3.1624794
 [2,]  -0.9168772  13.4773254   1.9516240
 [3,]  -1.1491148  10.4979305   1.9957352
 [4,] -13.2478800   8.6313877   8.1259308
 [5,] -11.8596706   5.0815434  18.9448948
 [6,] -17.2700253   9.1609030  18.0380020
 [7,] -10.0635071   7.0539298  10.6518106
 [8,]  12.2010145   5.9668956   2.1363509
 [9,]  12.6093864   1.8490820  15.0030727
[10,]  18.5683460   3.1683457  12.2677841
[11,]   8.8159866   4.6571159   7.4397693
[12,]  -1.7303013  -0.5689542   8.1693716
[13,]  -3.2413561 -13.8573580   6.6069245
[14,] -11.2261400  -3.3951209  10.0795536
[15,]   6.8336835  -5.0667715   6.7978525
[16,]   0.2819393  36.7200623  -3.8873656
[17,]  -2.3974571  12.5004492  -6.7386708
[18,]  -2.5654383   8.7906666  -6.9868746
[19,]  13.0218153   0.9098191  -4.9421144
[20,]   5.1510930   1.5394387 -13.4027882
[21,]  11.0809135   2.4209950 -12.7093229
[22,]   6.8792572  -1.2805573  -6.5627632
[23,] -17.8591404   3.4539435   0.6722855
[24,] -15.3347445   2.5991778 -11.7628689
[25,] -18.9031639   5.7036638  -8.9763479
[26,] -14.3020763   1.1625769  -4.0910354
[27,]  -5.5008450  -6.8614855  -6.5574794
[28,]  -6.3746886 -20.5896740  -5.4507689
[29,]   4.1419086 -13.7615614  -7.5331163
[30,] -15.7255316 -12.7508974  -3.6247082

, , Panthera_uncia_Z.2009.024.001_T1

                 x            y           z
 [1,] -33.61194992  20.13759232 -11.8710880
 [2,]  -2.15053487  -1.30580175  -0.8344983
 [3,]   0.07707082  -2.65737271  -0.3721684
 [4,]  10.38129234   4.70437670   0.4646294
 [5,]  16.40895271   0.07209298  -8.9950800
 [6,]  12.51299191   7.47172499  -7.3210740
 [7,]  10.52763653   0.53492022  -3.1943240
 [8,]  -3.30724430 -13.34877682   4.6568503
 [9,]   0.75174081 -21.16251373  -2.0121815
[10,]  -6.37403822 -21.27351189  -1.2035018
[11,]   0.27255455 -15.48744297  -0.4304393
[12,]  10.03792381  -8.47779655   4.9369860
[13,]  18.93975639 -13.27142715  12.7424355
[14,]  19.32229424  -5.30934095   7.0564871
[15,]   9.88460159 -16.78722191  10.4824896
[16,] -33.87424850  22.02549553  -6.6733327
[17,] -16.20102882  13.03384113   5.3656974
[18,]  -6.09989452   5.49859047   9.8746881
[19,]  -3.27285647  -6.64574051  14.0113993
[20,]  -8.23563385  -2.18605494  18.4124146
[21,] -12.30463505  -3.42384315  16.2350883
[22,]  -7.94425774  -7.83201694  11.9931078
[23,]   7.16814470   6.91718245  10.8014545
[24,]   3.02232742  12.14534569  15.1124344
[25,]   3.22269773  15.12348461   9.7363281
[26,]   7.33770323   9.93022251   7.4125094
[27,]   6.98628759  -1.94388664  19.1761398
[28,]  16.63666725  -7.32652807  26.4859238
[29,]   6.50053215 -11.10026550  26.3962727
[30,]  17.34136391   2.37968802  22.9051399

, , Panthera_uncia_Z.2009.024.001_T7

                x          y         z
 [1,] -31.4090614  25.379044 -3.767131
 [2,] -14.1794052 -15.673988 23.568981
 [3,] -13.8795691 -19.377899 27.424809
 [4,] -15.1828461 -18.637493 23.272654
 [5,] -16.3691463 -25.869499 27.753664
 [6,] -16.8028336 -23.494905 23.271006
 [7,] -14.9843979 -20.523857 27.223801
 [8,] -12.7856712 -14.856482 26.296591
 [9,] -12.3837271 -19.754026 34.080650
[10,] -10.8948555 -14.126125 30.546305
[11,] -13.8833914 -18.431292 29.380371
[12,]  -4.9665737 -27.482397 28.649481
[13,]   6.8453169 -33.068844 26.802002
[14,]  -3.7614677 -34.853348 22.068932
[15,]   3.1439669 -24.264038 32.700592
[16,] -28.8413239  29.856773 -8.926440
[17,] -12.6365328   1.080775  5.082494
[18,] -10.4726486  -3.248270  8.632726
[19,]  -6.3668957  -6.949272 17.549366
[20,]  -7.6601019  -1.209992  8.206627
[21,]  -6.0012550  -1.397626 13.736217
[22,]  -8.7612019  -5.237927 11.899315
[23,] -11.1385307 -13.704264  9.393523
[24,]  -9.8881092  -4.934686  3.882779
[25,] -11.7511597 -10.204731  4.919954
[26,]   0.5645677 -17.139799 14.216586
[27,]  12.4294815 -23.358341 13.244113
[28,]  10.0414600 -14.532103 19.395004
[29,]   2.7424498 -25.050520  7.520693
[30,]  -9.9677095  -7.380178 10.197549

, , Panthera_uncia_Z.2009.024.001_T11

                x          y          z
 [1,]  -3.4026887  17.227583   1.823643
 [2,]   3.6054585  12.225658   8.740313
 [3,]   5.0201259  11.764218  11.244743
 [4,]   1.5770543   9.306811  11.616468
 [5,]   2.2112560   7.278583  19.877775
 [6,]  -0.3606540   5.945251  15.437291
 [7,]   3.3689737   9.739054  14.602350
 [8,]   8.9800024  14.523636   9.647723
 [9,]  12.3623333  15.091216  16.340361
[10,]  11.9093914  15.827636  10.426470
[11,]   8.5794888  13.865451  12.902301
[12,]  12.9173069   4.898400  17.433094
[13,]  22.0125427  -7.259970  15.891929
[14,]  11.8432827  -8.403329  17.810801
[15,]  24.5322990   2.559168  13.325059
[16,]  -4.4732552  15.566113  -2.440786
[17,]  -3.2379632  13.129780  -5.793918
[18,]  -2.6738753  10.696661  -8.848089
[19,]   4.5598502  11.681461  -6.602970
[20,]   0.2275363  18.755899 -12.517683
[21,]   3.7417972  16.749384  -6.132681
[22,]   2.4591529  11.413309 -11.087146
[23,]  -7.1465106   7.866705  -3.022887
[24,]  -3.3209963   5.860304  -5.708707
[25,] -11.4096003  10.137476  -8.068742
[26,]  -4.4644032   5.889345  -8.979295
[27,]   7.8442087  -0.284871  -5.109236
[28,]  17.0831814 -11.340854  -3.805456
[29,]  18.0292072   5.402547  -7.455812
[30,]   1.6767744 -11.199411  -0.650062

, , Panthera_uncia_Z.2009.024.001_T13

                x          y          z
 [1,]  -8.3051052  19.860657  23.267975
 [2,]   0.3652654   9.555634  10.957340
 [3,]   1.1922358   9.037240  10.800448
 [4,]  -2.6336615   3.953365  11.078474
 [5,]   2.6480436   4.279726  17.895206
 [6,]  -8.7365208   6.529983  19.183399
 [7,]   1.1810153   5.841285  13.537332
 [8,]   1.1341090  12.984108   6.915915
 [9,]   7.4436207  13.853672  14.519853
[10,]  -0.7306286  20.377991  14.843355
[11,]   2.8231959  10.946947  11.453946
[12,]  11.5942850   3.470144   9.141450
[13,]  24.2258701  -4.243717   3.783068
[14,]   8.7655687  -8.831795  12.076443
[15,]  18.6296539  12.819703   2.842821
[16,] -15.6855278  16.676710   7.954928
[17,]  -9.5641661   4.195223 -10.562818
[18,]  -8.5215502   1.306944 -16.521667
[19,]  -4.1046138   4.633089 -17.704592
[20,] -12.5090075   9.188668 -23.191601
[21,]  -9.0420771  10.875932 -17.767515
[22,]  -6.3036551   3.489353 -22.284967
[23,]  -7.9892473  -4.261293 -14.514763
[24,]  -9.9512110  -4.908262 -19.183100
[25,] -15.5522604  -3.773311 -11.839449
[26,] -17.4032173  -3.836998 -17.481764
[27,]   4.3033919  -3.547065 -16.446962
[28,]  18.7821350 -10.008292 -16.050940
[29,]  14.4554482   5.244308 -20.409098
[30,]   5.4905367 -17.923143 -11.316270

, , Panthera_uncia_Z.2009.024.001_L1

                x          y          z
 [1,] -18.8777256  21.225649 -3.2195745
 [2,]  -5.4967713  12.043393  1.0254198
 [3,]  -4.1355066  12.094071  1.4005034
 [4,]  -4.7978783  12.131081  5.7820826
 [5,]  -2.3420370  19.944529  7.0470390
 [6,] -13.8093996  19.777100  7.9966569
 [7,]  -3.9837718  14.596230  4.5655146
 [8,]  -4.6101246   9.136768 -2.2929511
 [9,]  -1.1742409  17.772413 -5.6053104
[10,] -12.3033133  15.591828 -9.4090815
[11,]  -3.3695147  13.552238 -1.9875768
[12,]   7.3474569  13.072383  2.6480896
[13,]  23.5479050  11.651333  4.6749520
[14,]  12.6409569  13.655720 16.5102692
[15,]  15.2826109   8.455693 -9.4508905
[16,] -22.1755466   3.640229 -0.5251194
[17,]  -7.0862441 -13.749658  6.3543820
[18,]  -2.9836602 -18.775225  8.1614885
[19,]   1.0822159 -17.862970  2.3873167
[20,]  -6.1157498 -25.554489 -0.1868617
[21,]  -3.8373616 -18.137537 -1.5374725
[22,]  -0.3935252 -25.320213  5.0226498
[23,]  -7.4725857 -15.227427 15.7154150
[24,]  -1.9906615 -22.451771 13.1215868
[25,] -10.5288992 -20.907091 16.6836720
[26,]  -1.0882534 -16.176565 13.2667561
[27,]  10.5058594 -15.648643  9.1817932
[28,]  26.1663074 -12.825481 10.1024666
[29,]  19.6064568 -17.280676 -3.8772964
[30,]  17.2259064 -11.784866 23.0713387

, , Panthera_uncia_Z.2009.024.001_L4

                x           y           z
 [1,]  -5.5355520  14.5955420  36.7936745
 [2,]  -3.1498210   5.9649320  16.7691517
 [3,]  -3.4215429   5.4698396  16.3473930
 [4,]  -3.0507123   9.2779160  14.4520016
 [5,] -14.6361704   6.7394333  14.6932287
 [6,] -12.6915140  15.8569965  21.1534214
 [7,]  -6.3187423   6.7696705  15.2967634
 [8,]   2.4394505   2.6567278  18.6284523
 [9,]  -4.6636658  -4.2646732  20.4398499
[10,]   1.4283928  -1.8321314  29.2118454
[11,]  -3.0659816   0.4833481  18.4614124
[12,]  -6.7181649  -1.2573708   6.2357187
[13,]  -6.7630482  -9.1641579  -9.0810738
[14,] -13.0198278   4.6400528  -4.8352194
[15,]   0.6370962 -12.8821869   2.0108650
[16,]   8.8143215  23.3276997  32.5057983
[17,]  21.2630692  21.3432236   8.2175407
[18,]  23.4318542  20.1352062   2.6596167
[19,]  28.2695847  14.3541994   2.5195007
[20,]  36.6562309  17.5106564   7.3271747
[21,]  28.6038952  12.7522860   9.5248098
[22,]  31.7879639  18.2926407   0.9608998
[23,]  16.5275002  30.4903526   1.9784324
[24,]  17.8885193  23.6088390  -1.2415550
[25,]  22.5617409  33.4762459   0.4198577
[26,]  22.6769295  23.7465668  -1.8986737
[27,]  20.8714218  12.7563334 -10.1230145
[28,]  16.0745964   3.4774020 -21.7597408
[29,]  27.0360107  -1.9563264 -14.3437948
[30,]  10.8521967  18.4907780 -20.0349560

, , Panthera_uncia_Z.2009.024.001_L7

                x           y          z
 [1,]  34.7722206   8.8586025  -1.355008
 [2,]  11.5255938   3.6968093   5.246249
 [3,]   9.8013573   3.5411420   6.267366
 [4,]  10.5898609  12.3050709   6.619467
 [5,]   9.3219385  16.3471947  13.849355
 [6,]  17.1749401  19.5763054   4.810427
 [7,]  10.0866795  10.7456913  10.460928
 [8,]  13.4054604  -1.7820659   7.770720
 [9,]  14.7757492  -2.3661602  17.963541
[10,]  23.7389145  -4.7638907  12.451503
[11,]  12.4445992   0.1251977  10.485554
[12,]   2.6763813   3.0505693  11.243916
[13,] -14.4160757  -0.8680946  12.419812
[14,]  -5.4964509  14.1705074   7.120226
[15,]   0.8144476 -10.3464336  14.444549
[16,]  33.1355247   7.3909264  -8.326317
[17,]  11.2850027  -2.0683134 -15.749691
[18,]   8.2221413  -2.8908794 -16.660015
[19,]   8.2903395 -14.1209593 -14.150330
[20,]  16.2062225 -19.1713505 -25.429384
[21,]  14.0356569 -16.0718155 -12.513668
[22,]   7.8202124 -13.6549063 -23.037836
[23,]   5.1654534  10.9923792 -18.933554
[24,]   3.3983541   7.1648607 -20.694204
[25,]   9.7575150  10.0193262 -31.267290
[26,]   4.9918652   1.4558232 -27.292978
[27,]  -1.6614277  -6.4733276 -18.255363
[28,] -18.6450386  -8.9875193 -13.395358
[29,]  -5.7373977 -21.6851368 -14.162976
[30,] -12.3697672   6.0141921 -21.554367

, , Panthera_leo_MU127_C3

               x          y          z
 [1,] -10.897930   2.415252  14.409808
 [2,] -14.639442   3.008730  13.022552
 [3,] -15.738472   3.208390  10.884341
 [4,]  -8.671608  13.882257   8.240232
 [5,] -22.504322  20.971268   3.122829
 [6,] -11.677284  25.843950  11.950791
 [7,] -14.472927  12.362832   5.162169
 [8,] -13.144716  -8.128546   8.494479
 [9,] -27.939077  -9.966206   3.598685
[10,] -22.679806 -17.832285  11.736876
[11,] -17.464594  -4.366141   5.645599
[12,] -15.663787   3.202807  -6.993821
[13,]  -7.871904   1.685070 -22.227623
[14,] -11.414380  17.013176  -8.929489
[15,] -17.025059 -11.320565  -8.522369
[16,]  10.204334  -2.164588  16.968187
[17,]  13.676378  -2.924434  14.513272
[18,]  14.404032  -3.135721  13.329953
[19,]  -3.071059 -25.534410   9.446033
[20,]  11.903941 -15.400739   7.822863
[21,]   9.268128 -24.188248  13.446866
[22,]   6.231058 -14.679713   4.087809
[23,]   7.539998  24.764374   8.982787
[24,]  17.619215   9.681027   7.614813
[25,]  17.620813  20.479033  13.014125
[26,]  12.318149  11.474434   4.276249
[27,]   7.401851  -1.214413  -5.668863
[28,]  11.686244  -2.736511 -23.953341
[29,]   7.601282 -17.645596 -11.447112
[30,]  14.444118  13.575950 -13.048334

, , Panthera_leo_MU127_C5

                x          y           z
 [1,]   9.0252676  36.363159  -9.6327085
 [2,]   5.8778381  23.919901 -11.4270020
 [3,]   4.8088059  20.400877 -12.7994976
 [4,]  23.8398590  13.009097 -13.4792042
 [5,]  20.5012989   7.481404 -31.8845310
 [6,]  29.3381214  13.419763 -27.3977604
 [7,]  15.9242411   9.566176 -18.4512138
 [8,] -17.6155910  24.192921  -8.3064327
 [9,] -19.2594681  16.128876 -25.3682098
[10,] -23.4625931  25.292057 -19.0216103
[11,] -10.1343880  15.528911 -13.4385328
[12,]   0.4786688   2.361648 -15.7209778
[13,]  -2.8541858 -14.136647 -14.0145502
[14,]  14.7989273  -5.925395 -17.0624733
[15,] -16.0839424   2.144818 -12.9931145
[16,]   9.1386786  36.950241  -4.7148528
[17,]   7.0620689  22.175684  -0.4967056
[18,]   6.0180283  14.657821   5.0963564
[19,] -21.4557705  15.525159   2.1000819
[20,] -10.5102243  10.856336  13.6051836
[21,] -17.4833450  17.129936  11.9676876
[22,] -11.4598846   4.995720   5.4970188
[23,]  27.7271461   3.126292  -5.5509863
[24,]  20.1621857   3.309749   8.8044214
[25,]  28.9431667   7.060259   4.7238336
[26,]  17.9820862  -1.366088   1.5809212
[27,]   0.6381461  -4.267986   3.3841023
[28,]  -1.4389281 -23.076853   3.7912450
[29,] -14.0759830 -10.786414   6.7788568
[30,]  13.6718225 -15.122286   1.9805685

, , Panthera_leo_MU127_C7

                x           y          z
 [1,]  -3.4641559  40.0867424   1.520312
 [2,]  -2.5128078  17.6918545  -6.231359
 [3,]  -2.4990101  14.1115799  -8.832033
 [4,]  15.4012985   8.9504347  -6.841069
 [5,]  17.8364658   4.9353681 -26.873188
 [6,]  24.0789852  13.6851091 -18.935272
 [7,]  10.4273939   5.7487488 -12.009234
 [8,] -22.9173660   7.9503675  -4.510383
 [9,] -24.9608727   3.2091773 -21.562435
[10,] -30.8303146  10.3808632 -13.260921
[11,] -15.1658812   3.4672222 -10.163608
[12,]  -2.2188830  -4.6866164 -15.199517
[13,]  -0.6334162 -22.9780025 -13.145343
[14,]  12.4451456 -14.3399334 -14.698159
[15,] -15.0170107 -14.5023708 -11.563773
[16,]  -2.6717203  38.8942833   4.637772
[17,]  -2.2189972  27.4564819   4.712546
[18,]  -0.3113845  10.2515945   8.861844
[19,] -25.3369865   5.4589014   4.250069
[20,] -14.7096100   2.7870884  13.639688
[21,] -21.8343887   6.4621081  12.386283
[22,] -14.1136961  -2.4250569   4.805855
[23,]  22.5373631   8.5096254  -2.201047
[24,]  15.4633284   5.4252830  10.687902
[25,]  22.3663540  10.1619501   5.735212
[26,]  13.9334669  -0.1081648   1.472287
[27,]   0.6960037  -9.5934877   3.818894
[28,]   1.5929585 -28.2223701   3.745341
[29,] -14.2983732 -21.3420162   7.116781
[30,]  17.4992332 -19.2954388   2.856277

, , Panthera_leo_MU127_T1

                x           y          z
 [1,]  -5.8567238 -56.0767136  32.201859
 [2,]   0.6295199  -6.5381975   8.194927
 [3,]   0.9657030  -2.8862679   6.880130
 [4,]  17.3886909  -0.6045032   1.155101
 [5,]  18.0619373  10.8796263   5.816094
 [6,]  27.7873707   3.1990795  10.747438
 [7,]  14.5308847   6.5623670   3.553610
 [8,] -13.0037832   5.1926389   3.441543
 [9,] -17.5254517  18.1634541  14.092797
[10,] -22.8435135  10.7036705  14.867050
[11,]  -9.5938616   9.1520281   5.638349
[12,]   2.0762687  11.9042273  -5.571828
[13,]   1.8611724  22.3029633 -20.316498
[14,]  16.2409134  12.9972124  -7.011473
[15,] -11.9754086  17.2139854  -4.833136
[16,]  -5.8711476 -60.1703491  26.723839
[17,]  -2.4848254 -26.7770100  -3.986811
[18,]  -2.1410787 -18.8203888  -7.986808
[19,] -15.3489742  -0.8076174  -6.947268
[20,] -16.0233955 -14.0066957 -11.666023
[21,] -21.0673161 -13.5532475  -7.385030
[22,] -10.9806890  -8.6554985 -10.891785
[23,]  14.2478790  -6.7070441  -8.411966
[24,]  11.5905333 -18.8568611 -12.453142
[25,]  18.1944122 -18.3543491  -8.075989
[26,]   9.4359093 -12.9793806 -12.759892
[27,]  -0.4434535   0.2630643 -17.644865
[28,]   0.1885346  13.9078941 -29.720671
[29,] -18.6625042   4.9374456 -19.361942
[30,]  17.3912144   0.5690829 -23.022560

, , Panthera_leo_MU127_T7

                x           y          z
 [1,]  -7.5020537 -67.0509186  10.974883
 [2,]  -1.5899845  -2.2210340   3.031512
 [3,]  -1.1537194   3.3828256   5.309919
 [4,]   2.3053381  -0.9822736   3.718496
 [5,]   6.1698899   9.4581757  10.185224
 [6,]   7.4817920   2.8810015   5.905910
 [7,]   2.5401754   6.5212603   9.140911
 [8,]  -5.0644684  -0.4064955   3.490525
 [9,]  -7.1696205   9.8382654   9.708348
[10,] -10.3816595   4.1674142   5.012597
[11,]  -3.9936092   5.2591014   7.818272
[12,]   0.1421686  16.9323368  -4.206303
[13,]   1.2815771  30.5735722 -17.023163
[14,]  12.3499632  19.4872665  -9.265901
[15,] -11.1706667  22.2406883  -8.297176
[16,]  -6.7463222 -67.9626312   5.085669
[17,]  -4.0911069 -28.4765606 -10.171201
[18,]  -3.3804164 -22.1803017 -11.407138
[19,] -11.9576187 -11.0959892  -9.012115
[20,]  -5.5045972 -18.9692764 -12.076262
[21,]  -9.8436689 -18.3700161 -12.275076
[22,]  -6.0170984 -10.9393234  -7.498324
[23,]   7.0335503 -12.4398394  -8.432252
[24,]  -1.3878384 -21.6784382 -12.253969
[25,]   3.4159634 -20.4633217 -12.664144
[26,]   2.6905329 -10.0157480  -6.814970
[27,]  -1.0457122   7.2388029 -15.521478
[28,]   0.1708535  19.5063248 -27.088202
[29,] -12.3195000  11.7364740 -20.483410
[30,]  10.9254045   9.6264257 -20.922962

, , Panthera_leo_MU127_T12

               x          y           z
 [1,] -14.127524  31.026962 -10.3715239
 [2,] -11.331437   8.713966  -6.6075282
 [3,] -12.436533   7.265242  -6.5929394
 [4,]  -9.061975   6.841004 -12.7385693
 [5,] -22.920155   6.158259 -15.3342733
 [6,] -17.344988  12.878798 -18.2273693
 [7,] -16.720114   3.518437 -12.7981396
 [8,] -11.980393   8.182508   0.5440803
 [9,] -21.777424   3.060397   1.5979024
[10,] -20.349766  15.366757   3.2022219
[11,] -14.786449   3.030341  -0.5272276
[12,] -16.814264 -10.989752  -5.3143663
[13,] -12.043579 -30.647711  -3.9372199
[14,] -14.107309 -21.181837 -16.0250816
[15,] -14.954199 -20.463587   6.7478266
[16,]  -2.801622  30.741329 -10.8319635
[17,]  16.721951  12.062842  -7.0499921
[18,]  18.937778   8.430030  -7.1204319
[19,]  14.008957   2.913940  -1.0583098
[20,]  21.947258  15.590913   0.9469204
[21,]  13.078074  11.549510   1.3210292
[22,]  23.301462   4.544023  -0.9738762
[23,]  12.079017   9.278500 -15.6234589
[24,]  14.140776   2.481488 -12.1139832
[25,]  20.177488  15.661077 -16.1884747
[26,]  22.370207   4.647376 -11.6636772
[27,]   6.862267 -10.458008  -5.4086776
[28,]   2.832107 -29.577559  -4.0561152
[29,]  10.007092 -13.465542  11.1516733
[30,]   9.405638 -15.985110 -22.2647171

, , Panthera_leo_MU127_T13

                x           y          z
 [1,]  -0.7671375  23.9034081 -33.524536
 [2,]  -0.9179696   6.6718807 -19.623390
 [3,]  -0.7729850   3.2773716 -19.352179
 [4,]   5.6586967   2.3253429 -19.338886
 [5,]   5.5969620  -1.8311589 -28.399412
 [6,]   8.7985973  12.2060995 -29.329752
 [7,]   1.9369665   0.3231658 -21.341961
 [8,]  -7.2934742   0.8741684 -17.447449
 [9,]  -7.9227104  -2.1005886 -26.560373
[10,] -11.5004225  12.4433727 -26.886709
[11,]  -4.6508541  -0.2889596 -22.931255
[12,]  -2.2574239 -12.9677410 -19.048237
[13,]  -1.4652333 -32.8246078 -11.306367
[14,]  15.5972624 -17.3709984 -18.616001
[15,] -19.5744972 -16.7600727 -16.686987
[16,]  -0.2787700  26.1587849 -14.930371
[17,]   0.4680842  15.2207661   2.772815
[18,]   0.6208448   8.3812017  13.849863
[19,]  -6.1115732   4.7360940  12.710413
[20,]  -8.4163599  16.9321899  15.704518
[21,]  -8.8815765  11.3734512   9.165031
[22,]  -4.7615452   7.8070912  21.697479
[23,]  10.4519110  11.0057850   8.368700
[24,]   7.3695979   4.5877333  12.833880
[25,]  10.8620892  15.7330904  14.956076
[26,]   7.4489417   7.1791463  20.329840
[27,]  -0.0353219  -9.6893520   7.208431
[28,]  -0.9528965 -29.9196644   4.086981
[29,] -17.9396591 -17.1986313  10.557178
[30,]  17.0032444 -19.1014404   7.884411

, , Panthera_leo_MU127_L1

                x           y           z
 [1,]  -5.5614090 -41.2256775   9.6652050
 [2,]  -2.4625051 -20.1381245  -2.4342241
 [3,]  -2.4438889 -17.8502235  -5.6321893
 [4,]  -8.8287439 -17.4892292  -6.2296195
 [5,] -10.1710005 -23.9469166 -10.8406239
 [6,] -13.9734631 -28.2645988   0.9253514
 [7,]  -7.1093211 -20.4990311  -8.3362999
 [8,]   6.3180270 -18.6095085  -4.1412811
 [9,]   6.0387158 -26.5051231  -9.8982677
[10,]   8.2747087 -31.2814159   2.3025231
[11,]   3.7630730 -21.2964325  -7.9064488
[12,]  -1.0205134 -12.7053967 -19.5153503
[13,]  -0.0697803   2.2981510 -34.2792740
[14,] -17.3539467  -8.1079922 -24.2359810
[15,]  16.5235214 -10.8991747 -23.4252014
[16,]  -4.7181587 -23.8693390  21.6277695
[17,]  -1.4166677   0.3668607  17.7552547
[18,]   1.0647055  11.8701506  15.5442400
[19,]   7.5849457  10.5729475   9.9197578
[20,]  11.1413603   6.9319024  20.6450748
[21,]  10.8240509   6.1872363  12.9009056
[22,]   7.3321662  17.4532337  17.0900288
[23,] -10.7390680   8.6339684  14.4031029
[24,]  -7.5292549  12.2287769  10.0211334
[25,] -11.2579136   9.4891567  20.1683598
[26,]  -8.0999413  18.6768227  19.1581745
[27,]   1.2074237  12.6795893  -5.9183397
[28,]   2.9195995  18.0006733 -25.1186543
[29,]  19.6631145  16.9580307 -12.6199179
[30,] -15.4007788  20.3803215 -14.7380743

, , Panthera_leo_MU127_L4

                x           y           z
 [1,]  -0.6313068  35.3119316  24.3680363
 [2,]  -3.9894462  12.6457777   7.9412589
 [3,]  -4.3378253   9.3088446   5.3330512
 [4,]   3.2384768  16.1779423   1.5266879
 [5,]  -9.4652739  20.6315422  -2.3012583
 [6,]  -6.6687193  28.5981808   2.4914505
 [7,]  -6.7874060  13.3202276   0.4502111
 [8,]  -0.9996192   4.4832067  12.6248388
 [9,] -10.6843567   4.7356682  12.9103832
[10,]  -9.4026794  10.4726171  25.1012249
[11,]  -8.0258951   6.0403843   9.8022337
[12,] -11.7817774  -1.1699997  -4.0012918
[13,] -13.2199936 -20.5161343 -19.6577873
[14,]  -9.4349051   4.6330295 -22.5784702
[15,] -14.9233065 -17.2465477   7.0206003
[16,]  17.1669102  32.3051720  24.0504112
[17,]  31.8858547   9.1906223  11.4314775
[18,]  37.0957909   3.2755473   7.8509088
[19,]  33.2898560  -5.4822083  11.4141474
[20,]  34.5696182   0.8725299  20.9586105
[21,]  28.4229832  -3.3828485  17.2322083
[22,]  41.6403389  -3.2601235  17.3119068
[23,]  32.0552025  13.4608727  -1.6416476
[24,]  35.4761734   4.4735990  -1.7139025
[25,]  37.9138832  15.5408068   2.0765216
[26,]  44.3267632   8.8604460  -0.3210088
[27,]  22.1587658  -9.3731117  -4.5485630
[28,]  13.7812662 -26.1945095 -17.4944038
[29,]  22.3210831 -30.9653835   4.2107148
[30,]  27.0632668  -5.2024617 -25.7077312

, , Panthera_leo_MU127_L7

                x          y            z
 [1,]   1.6511778  22.065247  33.88838577
 [2,]   0.2930890   5.575117  10.48181915
 [3,]  -0.2707963   4.512497   8.99861813
 [4,]   3.3638792  12.920391   2.73363805
 [5,]  -9.5976562  14.591331   0.63206518
 [6,]  -6.3481274  25.106354   7.09440231
 [7,]  -4.8059311  10.865756   2.60304356
 [8,]  -3.0354543  -3.580051  14.85492516
 [9,] -12.6641273  -3.249499  15.54293633
[10,] -12.7456522   1.225187  27.91713715
[11,]  -9.6284113  -2.902689  13.46300125
[12,]  -9.1106558  -1.861268  -0.99825346
[13,]  -6.7704120 -18.951571 -19.83006287
[14,]  -5.1541286   7.873236 -18.79598236
[15,] -11.1202726 -20.975138   7.30418825
[16,]  13.8280487  22.091484  33.61108398
[17,]  23.3613110   6.014441  17.06590462
[18,]  28.9640789  -1.210582  10.72279549
[19,]  20.2289886 -15.300595  21.45400047
[20,]  34.7060928 -15.763499  27.24926949
[21,]  28.2828865 -16.491858  31.78107071
[22,]  30.7513962 -13.698690  16.89974403
[23,]  31.3536625  22.602777  -0.88895416
[24,]  29.5070457  10.655201  -2.48599100
[25,]  36.5475922  21.828197  -0.08897199
[26,]  36.3028412   6.212523   0.82489020
[27,]  20.4455700  -8.452534  -0.96729040
[28,]  19.1414623 -21.515520 -17.99497795
[29,]  21.4130383 -30.060856   4.75437737
[30,]  26.9165611   1.460836 -20.18959808

, , Martes_foina_R21399_C3

               x           y         z
 [1,] -0.6421522  7.53873348 18.141390
 [2,] -2.6606786  7.25723553 17.178289
 [3,] -3.0539439  6.63036060 16.009626
 [4,] -2.2781980 10.84019089 12.674635
 [5,] -5.7620401 10.44058132 11.192188
 [6,] -5.3237996 12.82938385 11.140605
 [7,] -3.5579321  9.88347530 12.609989
 [8,] -4.1143212  1.23767900 18.257505
 [9,] -7.5639219  1.06700969 16.052855
[10,] -7.7193336 -0.08580063 17.917336
[11,] -4.8754091  2.38369489 16.580441
[12,] -4.5855126  4.79484320 12.535632
[13,] -2.6754181  3.40136147  9.983330
[14,] -3.3095810  7.87247229 10.509241
[15,] -4.6275473  1.96954882 14.052428
[16,]  0.5844866  7.45130014 18.255987
[17,]  2.6689458  7.21786165 18.075905
[18,]  5.0262117  6.15986013 16.799200
[19,]  1.6722455 -0.68451971 18.931585
[20,]  6.2984433  0.87547815 18.256552
[21,]  5.0909629 -0.57791626 19.290569
[22,]  3.9294207  0.78740543 16.793606
[23,]  3.1523111 11.09422398 12.249239
[24,]  7.2195868  8.84963894 13.994154
[25,]  5.5307865 11.45809460 12.543328
[26,]  4.9820638  8.51243877 12.567391
[27,]  4.6078105  3.83145714 12.787180
[28,]  6.1273580  1.19153810  9.287937
[29,]  4.1179533 -0.64124924 12.810535
[30,]  5.2923589  5.73608637  8.952383

, , Martes_foina_R21399_C5

               x         y         z
 [1,] -3.8339622 10.006951 10.442650
 [2,] -3.8886611  7.604889  6.855647
 [3,] -3.6328213  8.190333  6.646538
 [4,] -6.2938442 12.322825  5.733471
 [5,] -6.2702432 10.186127  1.814916
 [6,] -8.6698866 10.669559  2.066428
 [7,] -5.4366627 10.844793  4.291546
 [8,]  1.2071118  8.447555  8.043871
 [9,]  1.4898783  6.481249  4.606330
[10,]  2.8842125  5.031439  6.083993
[11,]  0.1269895  8.088092  6.330893
[12,] -1.0168103 10.337652  2.460952
[13,]  0.6700855 13.439274  2.060821
[14,] -3.7987463 12.470628  1.645418
[15,]  1.9507133  9.466514  3.362345
[16,] -3.8523037 10.476228 10.908945
[17,] -2.8571310 13.279584 12.773798
[18,] -2.5384848 13.819161 12.846544
[19,]  3.6966360 11.015492 11.666106
[20,]  2.3383927 13.956757 15.088993
[21,]  4.1150627 12.068511 15.068213
[22,]  2.3350577 13.514386 12.045843
[23,] -7.1318822 16.546564  8.329666
[24,] -5.6991587 18.140520 12.485995
[25,] -8.3465805 18.270409 10.857984
[26,] -4.8102713 16.988819  9.575402
[27,] -0.2929479 16.400303  9.825486
[28,]  2.0334499 20.269924  8.371823
[29,]  3.9242771 16.935022  9.541958
[30,] -1.9658077 19.857254  7.885048

, , Martes_foina_R21399_C7

               x          y         z
 [1,] -7.8122554  8.1495657 16.411543
 [2,] -2.7035625  6.7628365 12.488155
 [3,] -2.2479289  6.4131913 11.558527
 [4,] -0.8104027 10.7341919  7.223065
 [5,] -1.2002010  8.4001303  3.949744
 [6,] -2.0098226 10.1407042  4.079612
 [7,] -0.4181765  8.9498959  7.227830
 [8,] -0.5384570  0.4450977 12.759764
 [9,] -1.1610498 -0.9367010  9.083743
[10,] -1.7850317 -1.8783959 10.917816
[11,] -0.1969678  1.5249556 11.214283
[12,]  1.5332057  4.0872860  7.205354
[13,]  5.1292634  3.4699731  5.910661
[14,]  2.5998058  7.1097927  5.631124
[15,]  2.4499769  1.3176022  8.623851
[16,] -7.7908192  8.5599957 17.090408
[17,] -1.4580623  8.6672306 15.879866
[18,]  0.6558931  8.5179710 15.247445
[19,]  2.2644186  1.3615094 15.481886
[20,]  3.6151311  3.9411426 17.744030
[21,]  2.9818122  1.8993628 17.559889
[22,]  3.7554233  3.1397848 14.907521
[23,]  1.8594688 12.3402023  9.744735
[24,]  3.0579634 13.2401476 12.878850
[25,]  2.1186769 14.2137394 11.081511
[26,]  3.4076030 11.6692104 10.994134
[27,]  6.0750899  7.2380900 12.573277
[28,] 10.1573849  6.5478806 11.160694
[29,]  8.3000326  3.0540602 13.078582
[30,]  8.0550194  9.9586782  9.434379

, , Martes_foina_R21399_T1

                 x           y         z
 [1,] -14.87012959  6.11128139  9.346798
 [2,]  -1.50296009  7.75483608 12.270302
 [3,]  -0.92131996  7.91726112 12.722175
 [4,]   0.37076688  3.51660037 16.442736
 [5,]   1.67482781  4.90074778 19.099329
 [6,]  -0.27815437  3.30455470 18.567448
 [7,]   1.40361917  4.70990562 16.776449
 [8,]   2.47059989 12.16459560  9.798876
 [9,]   3.86817169 13.91178989 11.987535
[10,]   2.80759859 14.49764442 10.000984
[11,]   2.83234930 11.65714645 10.840148
[12,]   4.62500048  7.63861370 13.725545
[13,]   8.28534508  6.44311619 13.320531
[14,]   4.98571634  4.55138350 15.778510
[15,]   5.92940044 10.20160961 11.307335
[16,] -14.80636597  5.49002504  6.040547
[17,]  -4.25993204  4.09466314  6.679233
[18,]  -2.87856841  3.70925450  6.642833
[19,]   0.13008808  9.52811050  7.162305
[20,]   0.08858256  5.61314154  4.352171
[21,]  -0.49618039  7.26435518  4.101599
[22,]   1.38290823  6.89829731  6.363979
[23,]  -1.49094737  2.30936337 12.914244
[24,]  -1.16502833  0.39880785  8.549942
[25,]  -2.38292360  0.08206627  9.821383
[26,]  -0.04641068  1.66074646 10.382910
[27,]   3.45873523  2.75994086  7.496075
[28,]   7.16203928  1.27115691  7.565507
[29,]   5.51828337  6.06605673  5.553783
[30,]   4.42006922 -0.27194551 10.450512

, , Martes_foina_R21399_T8

               x           y          z
 [1,]  4.3897462 14.50332355  0.9862156
 [2,] -4.0846143  7.89637852 10.7825975
 [3,] -5.2478428  7.77382946 11.8558931
 [4,] -5.6961598  7.28172302 10.1831932
 [5,] -8.1446333  6.54436827 11.0129356
 [6,] -6.9210510  6.57552433  9.7863140
 [7,] -6.4648590  7.43892384 11.2773876
 [8,] -4.1462860  8.50351048 12.6176376
 [9,] -5.6791730  8.38319206 14.9471903
[10,] -4.1284094  8.81333351 14.2421455
[11,] -5.9860339  8.38031006 13.5987167
[12,] -6.0839868  3.61922669 13.9863186
[13,] -5.4114771 -0.01031287 15.5406084
[14,] -7.2413683  0.90805048 11.9592133
[15,] -4.0718336  3.55282903 16.7898769
[16,]  5.9662342 13.63128948  0.9254818
[17,]  4.6066909  8.33806515  4.8144250
[18,]  2.4999995  7.49081850  6.3906174
[19,]  2.8403833  7.60267782  9.3267756
[20,]  4.0485988  7.60757065  6.7542043
[21,]  4.2885971  7.84909773  7.8673453
[22,]  1.3909078  7.18931580  8.9441805
[23,]  0.4934254  5.81414413  5.7340212
[24,]  3.2367163  6.76689434  5.0340090
[25,]  2.1711366  6.02350903  4.5993152
[26,]  0.9545869  6.78370047  7.0249176
[27,]  1.0310339  2.60197115  9.8367548
[28,]  1.4789656 -0.98928630 11.3133135
[29,]  2.9352305  2.45439243 13.1363449
[30,] -0.5093342 -0.03840417  7.9500885

, , Martes_foina_R21399_T11

                x         y          z
 [1,]  0.92697829  7.897272 12.3153687
 [2,] -0.01507225  6.758893  7.5135703
 [3,] -0.17560548  6.025598  6.1418462
 [4,] -3.55422354  5.684164  7.4434719
 [5,] -2.10742307  5.027121  4.9394097
 [6,] -4.20751286  4.516789  6.5050292
 [7,] -1.39477658  5.827132  6.0175552
 [8,]  2.51148605  6.136452  6.0474801
 [9,]  2.23664284  5.086061  4.0691323
[10,]  3.71093273  5.006622  5.6874142
[11,]  0.87700719  5.922473  5.5549140
[12,] -1.13319933  9.039446  2.7309253
[13,] -1.75203216 12.683164  0.4513030
[14,] -4.74465752 11.626058  2.0895982
[15,]  1.39437306 12.303123  0.8966557
[16,]  1.05173397  8.118981 12.9110861
[17,]  1.11114192  9.662408 13.9817400
[18,]  1.37647009 11.548290 14.5757275
[19,]  2.61243820 11.390523 12.1441441
[20,]  4.52607965 10.120959 14.1124744
[21,]  3.59360814 10.104697 12.2367573
[22,]  2.72462416 12.137459 13.8934345
[23,] -1.32387912  9.426493 13.1967726
[24,] -0.67864323 10.887997 12.7959328
[25,] -1.40971017  9.291231 14.8823462
[26,] -0.86116922 12.378760 14.8841038
[27,] -0.12430990 14.236489 10.1502972
[28,] -0.86111563 17.697096  7.8472171
[29,]  3.93524265 14.526928  8.6611814
[30,] -4.16457939 13.992298 10.5739050

, , Martes_foina_R21399_T14

               x         y         z
 [1,]  -6.304991 13.555341 19.005764
 [2,]  -6.105708  9.414390 18.146599
 [3,]  -6.202847  8.844574 18.597321
 [4,]  -8.048622  8.756167 16.384537
 [5,]  -8.785826  8.571715 21.022133
 [6,]  -9.748539 11.075666 19.468870
 [7,]  -7.530816  8.588460 19.024759
 [8,]  -4.530323  8.704968 16.597155
 [9,]  -3.534642  8.590427 20.799423
[10,]  -2.620228 11.778281 20.441236
[11,]  -4.676311  8.544796 19.493120
[12,]  -6.213268  4.732918 19.031116
[13,]  -6.401936  0.303336 18.435211
[14,] -10.637443  4.260636 18.277309
[15,]  -2.276068  3.859716 18.387335
[16,]  -6.238567 12.627868 14.657928
[17,]  -6.314790  8.773519  8.913712
[18,]  -6.383011  7.194994  6.032749
[19,]  -4.562226  6.560920  7.531614
[20,]  -3.189853  8.670987  4.958735
[21,]  -3.433075  8.430544  7.193620
[22,]  -5.037780  6.212380  4.971308
[23,]  -8.954577  8.056295  8.159230
[24,]  -8.176722  6.638627  8.173988
[25,]  -9.677847  8.845383  6.004351
[26,]  -7.940854  6.368335  5.030409
[27,]  -6.589370  2.056757  7.499434
[28,]  -6.501984 -1.917588  8.874234
[29,]  -2.094615  1.174077  7.950207
[30,] -10.950526  1.014818  8.178234

, , Martes_foina_R21399_L1

                x          y         z
 [1,] -11.7142782  5.9699907 18.360727
 [2,]  -8.5491190  4.7264218 15.320103
 [3,]  -8.9746304  4.4439316 14.593477
 [4,]  -6.7102847  6.2221775 14.332029
 [5,] -11.1353159  6.2286334 13.091608
 [6,] -12.1894293  8.5489836 14.573888
 [7,]  -9.5361433  5.2005496 14.132245
 [8,]  -6.9448972  2.8215182 15.926681
 [9,] -10.8859034  1.6334695 14.894824
[10,] -11.6033382  1.3973203 18.057945
[11,]  -9.6635685  2.8451407 14.843081
[12,]  -8.0165510  2.7759306 10.584546
[13,]  -6.1729445  1.2169617  6.805235
[14,]  -7.2315688  6.6493669  8.237804
[15,]  -6.6795568 -1.5494610 11.685729
[16,]  -6.7799716  6.5606141 19.333591
[17,]   0.3522178  5.8907714 16.700624
[18,]   4.7832751  5.5116067 15.442746
[19,]   3.8673353  3.7444642 15.413006
[20,]   6.7132301  3.5347106 17.310051
[21,]   4.6776085  3.0524862 18.240013
[22,]   6.4099793  3.9003458 15.333523
[23,]   3.7129736  9.6054077 15.134880
[24,]   3.4442847  7.0803537 13.975717
[25,]   6.0598903  9.0907497 14.740849
[26,]   6.0666966  7.2573977 14.023925
[27,]   5.0348558  3.6599998 10.618581
[28,]   5.4752245  1.7351061  6.855450
[29,]   5.1712370 -0.5535923 12.431631
[30,]   4.6634264  7.0313330  7.312666

, , Martes_foina_R21399_L4

               x          y         z
 [1,] -17.038090 -3.8616269 13.088847
 [2,] -14.702672  0.9058262 12.462207
 [3,] -14.012621  2.0588052 11.522580
 [4,] -17.302715  4.1634450 11.628756
 [5,] -16.856035  3.4840388  8.088599
 [6,] -19.286798  1.8891871  8.094799
 [7,] -15.498407  3.1397853  9.692111
 [8,] -10.931124  1.0318841 13.751071
 [9,] -10.375401  0.2646177  9.427443
[10,] -10.190853 -2.7143047 10.263655
[11,] -12.188786  1.4038495 10.665026
[12,] -10.965701  6.9482179  9.963795
[13,]  -8.818220 10.6085739 10.188195
[14,] -14.929996  8.6240683  9.296268
[15,]  -7.342497  4.6062703 10.931238
[16,] -16.999191 -2.7515647 16.164843
[17,] -14.913860  4.1917548 22.812298
[18,] -14.395791  6.1024103 25.122458
[19,] -12.057965  5.8751631 24.816835
[20,] -11.675570  3.5385826 28.166451
[21,] -12.213312  6.3251085 27.755480
[22,] -11.682231  3.2952991 25.206017
[23,] -17.959234  6.7346463 23.274286
[24,] -15.719541  7.8430004 23.560442
[25,] -18.790083  6.7140636 25.506445
[26,] -15.639123  8.1710234 26.624311
[27,] -11.317417 11.6747332 24.213413
[28,]  -9.402152 15.2479639 23.050428
[29,]  -6.462685 11.5378523 24.780247
[30,] -14.455765 15.2439680 23.179892

, , Martes_foina_R21399_L6

               x          y         z
 [1,] 10.0923376 12.2617693 14.017387
 [2,]  4.2152295 10.7626610 17.036638
 [3,]  3.4512641 11.3772230 18.022903
 [4,]  3.3282943 11.6084995 15.909777
 [5,]  1.7244571 14.8591719 18.441381
 [6,]  3.6223493 17.4737453 17.308912
 [7,]  2.8600826 12.5125370 17.830505
 [8,]  4.7504244  8.4446630 17.820360
 [9,]  3.8280830 10.6270905 21.955597
[10,]  6.9811578 10.7269182 22.984150
[11,]  3.7484283 10.6171246 19.914257
[12,] -0.4208505  9.6135721 18.893051
[13,] -3.9815910  6.7205801 17.667225
[14,] -1.9635528 12.7856493 15.401021
[15,]  1.0495255  6.1400399 21.195730
[16,] 10.7192411 10.8118210 12.168701
[17,]  6.7799473  6.1856918 10.180256
[18,]  5.8188314  4.3051500  8.670197
[19,]  5.9937167  1.5517733 11.108359
[20,]  9.7042971  0.4002612 10.434929
[21,]  8.8122807  1.6268592 12.168380
[22,]  6.8125257  0.8059398  8.889486
[23,]  5.3059025  8.7901306  5.678115
[24,]  3.6763949  6.2705789  7.017988
[25,]  5.7166810  7.0191646  3.820305
[26,]  4.8685465  4.6966419  5.174263
[27,]  2.4124277  2.6748433  9.081057
[28,] -1.8024893  0.4090278  8.812280
[29,]  2.6459684 -2.3587708 11.442432
[30,] -1.1974764  4.7265415  5.367576

, , Meles_meles_MU056_C3

                x           y            z
 [1,]  -1.2959193   9.3662996  -4.04620790
 [2,]  -0.8051383  10.8291073   0.92532396
 [3,]  -0.4942638  11.5298147   5.55928564
 [4,]  -8.2689943   5.4857869   1.80101037
 [5,]  -7.9939013   6.4532022   9.55058861
 [6,] -11.4245110   8.4549761   6.91667652
 [7,]  -5.2799430   6.4911237   5.66433334
 [8,]   4.5790863   7.3246617   0.06667903
 [9,]   9.6085253   8.8867865   7.09661102
[10,]  10.8461771  11.0120487   4.67561626
[11,]   5.8355584   7.7900429   5.46328354
[12,]   1.0861598   2.1884785   7.35953808
[13,]   1.6685156  -4.3779960   6.91662073
[14,]  -4.6172247   0.4960280   7.28409576
[15,]   6.8834486   1.1287262   5.48060036
[16,]  -1.6931952   8.0054150  -6.92033625
[17,]  -1.6133971   6.5298734  -7.90934992
[18,]  -1.5450333   5.5554705  -8.18095016
[19,]  11.2585001   3.9764514  -7.01282310
[20,]   5.1447420   0.7772599 -12.38891315
[21,]   9.9055967   2.9678688 -12.39628696
[22,]   5.7704048   1.1251502  -7.15493155
[23,] -10.9607182   1.2424970  -2.18711042
[24,]  -8.3959608  -0.8027561 -10.14935493
[25,] -13.4267254   0.9339308  -8.48795700
[26,]  -7.4866228  -0.3936239  -5.00997591
[27,]  -0.3054100  -3.5234261  -5.77074194
[28,]   0.8837300 -11.0498648  -4.21419811
[29,]   6.3851538  -6.6148586  -6.15872526
[30,]  -6.2547793  -7.8302431  -4.15750551

, , Meles_meles_MU056_C5

                x            y           z
 [1,]  -1.1832591  12.31872654  -5.5606751
 [2,]  -0.2808534  10.47019863  -1.2744904
 [3,]  -0.5071021   9.67866898  -0.7359942
 [4,]  -6.2636538   5.90873957   0.2860044
 [5,]  -7.8337836   7.04621077   9.0839243
 [6,] -11.4183836   9.25480747   7.8581061
 [7,]  -5.3530002   6.43463326   2.8810358
 [8,]   6.3546453   6.63140678  -1.1849989
 [9,]  10.3953094   7.62441826   5.7810912
[10,]  13.6006975   9.83458614   3.1149714
[11,]   6.3779483   7.12302876   1.3615254
[12,]   0.8818085   2.59640670   4.5061069
[13,]   1.0909352  -4.34932947   4.6769485
[14,]  -5.0359025   0.65800035   4.7237368
[15,]   6.6495042   1.00132668   2.8862088
[16,]  -1.4111733  12.04961967  -6.3974009
[17,]  -1.7197013   7.04941702  -8.4379406
[18,]  -1.7181383   5.57104111  -9.0325937
[19,]  10.6394434   3.39079380  -8.5265427
[20,]   4.5669794  -0.09503094 -14.0759974
[21,]   9.3287134   2.18653989 -13.8563128
[22,]   5.8227286   0.42567834  -8.8960085
[23,] -12.7345457   2.49102259  -3.9672172
[24,]  -8.9724951  -0.89852697 -11.7695227
[25,] -13.4620256   1.21474111 -10.1325922
[26,]  -8.0922966  -0.45186138  -6.6470175
[27,]  -1.0385123  -3.92533660  -7.4097657
[28,]  -0.1127791 -11.78870487  -5.8742919
[29,]   6.1653609  -6.94507122  -7.8972163
[30,]  -7.2833776  -7.42182636  -5.4134750

, , Meles_meles_MU056_C7

                x            y            z
 [1,]  -3.8701556 -22.36404037  -7.22929192
 [2,]  -1.0382713  -7.23625231   2.04475164
 [3,]  -0.9150601  -6.64066219   2.43412638
 [4,]   7.5592442  -3.41153193   1.47724521
 [5,]   7.8076043   0.07802087   9.15093231
 [6,]  10.7876759  -4.04504395   8.08182430
 [7,]   6.4042931  -1.56703353   6.04641914
 [8,]  -8.8921928  -1.91572309   0.07080044
 [9,]  -8.2655449   1.34841585   7.21503782
[10,] -13.0477800  -1.11050749   7.05604362
[11,]  -7.6511092  -0.09270048   4.45357609
[12,]  -0.3181137   2.81797266   4.31772327
[13,]   0.4698894   9.78049183   1.78961217
[14,]   5.7819324   4.08620167   3.56005096
[15,]  -5.7709112   5.30869627   2.43441749
[16,]  -4.0226340 -21.39649773  -8.95752335
[17,]  -0.8251061 -13.05195236  -5.41661358
[18,]  -0.3143920  -7.66384125  -4.60115480
[19,] -11.2096491  -2.96156287  -5.75423861
[20,]  -7.2576795  -2.65482378  -9.09196663
[21,] -10.4935112  -3.99151993  -9.19842339
[22,]  -7.1302128  -1.36605883  -6.90843534
[23,]  11.3679495  -4.89554071  -3.92169690
[24,]   8.2072983  -5.36432934  -8.44639397
[25,]  10.4741955  -6.17237806  -7.11575413
[26,]   6.9240561  -3.01277566  -5.80497885
[27,]   0.6024455   1.43360043  -7.98079824
[28,]   1.4672942   9.08819771 -10.34529495
[29,]  -6.2594967   4.90811491 -10.21376705
[30,]   7.8168459   3.99055839  -9.32190895

, , Meles_meles_MU056_T1

                x           y          z
 [1,]   2.6303720  27.1868839 -3.9108863
 [2,]  -0.4825079   4.9081054  6.3471479
 [3,]  -0.6098181   3.7922504  6.4931040
 [4,]  -8.2967138   1.0507919  7.4287896
 [5,]  -9.0212288  -2.4464853 12.1679077
 [6,] -11.8671198   0.3468336 13.1217089
 [7,]  -8.3397293  -0.6365685  9.8930359
 [8,]   4.9160194  -1.5038954  4.6622415
 [9,]   6.5372200  -4.6734715  8.8064976
[10,]  10.4979591  -2.8809519  8.6864977
[11,]   5.1807394  -2.5922666  6.6508584
[12,]  -1.7511283  -5.1588430  6.0806565
[13,]  -3.3865547 -11.4633446  2.9875579
[14,]  -8.2110233  -5.6591558  5.5938830
[15,]   3.1534965  -7.2061181  3.9521556
[16,]   1.4816885  26.0268459 -7.3972330
[17,]  -1.0496428  12.7069769 -4.8030710
[18,]  -1.4200089   7.2219744 -3.7198663
[19,]   6.4710684   1.0873564 -2.3030162
[20,]   3.6884141   3.7678449 -7.1546907
[21,]   7.6863012   4.2949538 -5.2778745
[22,]   4.1382184   0.4934101 -3.1294155
[23,] -10.4196920   4.6559772  1.4884241
[24,]  -8.8122272   5.8980088 -4.4614449
[25,] -11.1167221   7.1451917 -1.6623333
[26,]  -8.6072044   2.6416230 -0.3945439
[27,]  -3.3374038  -0.8240409 -5.1767721
[28,]  -5.4341054  -8.2865887 -7.7216973
[29,]   1.2190706  -6.4459300 -8.1482143
[30,] -10.5907564  -4.1290507 -5.5200696

, , Meles_meles_MU056_T8

                 x           y           z
 [1,] -13.72791958   9.1434116   8.3920612
 [2,]  -3.77501035  -3.3331792  -1.7642865
 [3,]  -3.56607509  -8.0248194  -5.6235418
 [4,]  -3.39837337  -4.7298923  -4.1101642
 [5,]  -3.86454821  -7.3096890  -9.9341288
 [6,]  -3.25381470  -3.0652392  -8.2132235
 [7,]  -4.16269398  -7.6556392  -6.3520403
 [8,]  -3.41136956  -6.0987849  -3.0230119
 [9,]  -3.09553242 -12.1793537  -3.1980350
[10,]  -2.78799367  -7.6181006  -0.5752303
[11,]  -3.89295292  -8.8666792  -4.7184706
[12,]   2.97655773  -8.4255190  -7.0278697
[13,]  10.53146267  -9.4510088  -8.2640848
[14,]   6.29733276  -3.8955309 -11.0321493
[15,]   6.82853317 -11.1504660  -1.7645607
[16,] -11.26762199  13.9591322  11.6248875
[17,]  -4.24836016   9.3724852   7.8759303
[18,]  -2.35355687   6.5040464   5.3804603
[19,]   0.83585840  -2.6826885   3.7356803
[20,]  -0.65474343   5.0035415   6.0157652
[21,]  -0.03881186   2.0346844   6.6412129
[22,]  -0.88925362   2.0061750   2.8422811
[23,]   0.22705942   2.7010818  -3.1337469
[24,]  -0.58841932   6.3427820   3.4679673
[25,]  -0.73637223   6.5658526   0.5179315
[26,]  -0.85019058   2.1152318   0.6132855
[27,]   6.72791290   0.2869681  -0.1894590
[28,]  13.97709656  -1.5806704  -2.2797050
[29,]  10.93276310  -3.7709975   3.1659660
[30,]  10.45102596   2.7543333  -5.6440248

, , Meles_meles_MU056_T13

               x           y          z
 [1,]  2.2846982 -10.5723839   5.665014
 [2,]  0.4645374  -8.5098543  -1.399173
 [3,]  0.2476900  -9.4499569  -2.962048
 [4,] -2.0152702  -7.6761150  -1.211308
 [5,] -5.2490644 -11.6254473  -4.834350
 [6,] -5.6196241 -14.6401653   0.481474
 [7,] -2.6639152  -9.3775358  -3.357613
 [8,]  3.4646235  -7.4174476  -1.669207
 [9,]  6.0271053 -13.2536860  -5.594617
[10,]  7.0396948 -14.6308718  -1.293736
[11,]  1.7938601  -9.8467121  -3.338357
[12,] -0.5059091  -6.0174742  -9.678760
[13,] -0.9274202   0.3358252 -15.027478
[14,] -7.7697988  -4.0925193 -10.086776
[15,]  6.5179405  -4.3599081 -11.455213
[16,]  2.6296318  -5.5688510   8.939995
[17,]  2.0291545   0.4685969   7.600039
[18,]  1.7549312   2.3770010   6.945319
[19,]  5.4401736   2.8946860   4.573507
[20,]  8.5417824   2.3575687   9.433114
[21,]  8.4389753  -0.3772931   7.601851
[22,]  5.4055467   5.9032192   7.336731
[23,] -4.4720273  -0.5647763   8.330075
[24,] -1.7259713   3.1123483   5.836176
[25,] -4.1097870   0.9788454  11.265959
[26,] -1.7464625   5.8077960   8.632911
[27,]  0.6714169   5.4813118  -1.788618
[28,] -0.2739446   9.9633474  -8.949022
[29,]  8.5385141   6.1056886  -5.065542
[30,] -7.8116412   6.1582899  -2.877493

, , Meles_meles_MU056_T15

                x           y           z
 [1,]  0.76341170 -10.9612665   6.2097492
 [2,]  0.95652705  -4.2322192   4.0112896
 [3,]  1.26869953  -1.3507543   5.7379575
 [4,]  3.56014204  -3.2918725   3.6927845
 [5,]  7.26996899   0.7221575   7.9005384
 [6,]  8.36217976  -4.4399705   8.2843370
 [7,]  3.03290987  -1.0723019   5.5902357
 [8,] -0.83285707  -2.8927295   4.3141193
 [9,] -3.80678344   0.3272948   9.3722944
[10,] -4.92913818  -4.5521727   9.9259796
[11,] -0.37849981  -0.9456998   6.0501466
[12,]  0.79745340   5.1351786   1.2287351
[13,]  0.02178443   9.8806868  -5.0095215
[14,]  5.98885679   7.6495037  -3.8960330
[15,] -5.41233969   7.5755835  -1.7866741
[16,] -0.83878571 -16.1088009   1.5980932
[17,] -0.87821263 -14.1454945  -1.8761332
[18,] -1.13501048 -13.1270494  -4.5021586
[19,] -3.43450689 -10.1595592  -3.9696159
[20,] -6.65938663 -14.1765156  -2.2978837
[21,] -6.64383698 -12.6739178  -0.1649176
[22,] -2.89336467 -12.8436537  -5.9000125
[23,]  5.62275314 -13.3866901  -1.5710572
[24,]  2.72156119 -10.1375017  -5.0667810
[25,]  5.27195597 -14.8264637  -3.1231542
[26,]  2.88408637 -13.3710508  -6.8028102
[27,] -0.83238596  -3.6614523  -8.2718353
[28,] -1.07631791   2.5440881 -13.4214611
[29,] -8.43731880  -1.8762423  -8.2991486
[30,]  6.95174456  -2.5437183 -10.1713028

, , Meles_meles_MU056_L1

               x           y           z
 [1,]  1.3738060 -17.2681122  -0.2385246
 [2,]  0.7604668 -10.0298958  -2.5507605
 [3,]  0.5218251 -10.4277744  -5.4100561
 [4,] -1.5138719  -7.6204977  -2.1083722
 [5,] -5.8331790 -13.5896235  -6.5764260
 [6,] -5.4899874 -15.7509012  -2.2019811
 [7,] -1.0867726  -9.9864655  -5.3266993
 [8,]  3.0103762  -7.8244081  -2.5212007
 [9,]  6.2960262 -12.8935976  -9.0220251
[10,]  7.0373316 -16.1625347  -4.3858895
[11,]  1.6765649 -10.4038172  -5.6522512
[12,] -0.6620059  -4.8639460 -11.0374041
[13,] -1.3566080   3.4130142 -14.6107121
[14,] -7.8745437  -2.2527864 -10.3267546
[15,]  6.2847037  -2.5234289 -12.5389719
[16,]  0.2220753 -10.4930754   8.9447918
[17,]  1.7276256  -2.2919385   7.8326149
[18,]  1.6437031   1.3640778   7.8705263
[19,]  4.8764935   2.4960072   6.7702184
[20,]  8.3817263   1.7836964  11.1328487
[21,]  8.5494118  -0.8091941   8.9350977
[22,]  4.8765893   5.1664181   9.6817093
[23,] -5.6993670  -0.9864997  10.4190626
[24,] -1.8226657   2.6153522   7.7977085
[25,] -5.1029119   1.6489724  12.7834425
[26,] -2.0773406   5.0547614  11.1528835
[27,]  0.5416998   6.7234478  -0.1826419
[28,] -0.2075073  13.1163635  -6.6666703
[29,]  8.1123753   8.2994699  -2.6999378
[30,] -7.4944630   8.4291925  -0.8135568

, , Meles_meles_MU056_L3

                x           y           z
 [1,] -1.93297291   7.6117005 -15.3307962
 [2,] -1.62802231   0.3854344 -10.1346388
 [3,] -1.71879518  -0.4901380 -11.0914965
 [4,]  1.11322916   0.9926114  -8.2424641
 [5,]  3.25402856  -3.1419578 -14.6338367
 [6,]  5.16358709   2.0926499 -17.2159557
 [7,]  0.04156585  -0.6723482 -11.1809950
 [8,] -4.51995897   1.5373223  -7.7472000
 [9,] -7.09291363  -2.4108081 -13.2451324
[10,] -9.94752216   2.5721695 -15.6370058
[11,] -4.25086546  -0.6770132 -11.0716391
[12,] -1.91188717  -8.6853104  -7.7236257
[13,] -1.46659017 -15.4015493  -0.3305301
[14,]  5.77621794 -10.0924807  -5.9725041
[15,] -8.81808853  -9.6944876  -4.3089910
[16,] -0.88466471  13.1829214  -8.7332802
[17,] -0.05456591  10.1009560   1.0252048
[18,]  0.16440053   9.7831612   4.6090879
[19,] -3.68767571   8.2931232   5.3806162
[20,] -6.83598185  13.3042536   4.5586038
[21,] -6.67255211   9.6214733   2.2875836
[22,] -4.70756531  11.8964434   8.0804787
[23,]  6.46070814   8.4547453   1.4479526
[24,]  3.97375464   8.1938238   5.2289777
[25,]  7.06580448  11.3549299   1.4177446
[26,]  5.52080631  11.4251032   7.3749685
[27,]  0.04037932   0.6480830   7.6015286
[28,]  0.33572567  -8.0336542  12.0623283
[29,] -8.19387913  -0.7881334   9.8167238
[30,]  8.40368748  -1.6664671   8.2619114

, , Meles_meles_MU056_L5

                x           y             z
 [1,]  -3.6631005   3.7189972 -14.038630486
 [2,]  -1.9884158  -1.5779887  -9.020236015
 [3,]  -1.7489948  -2.9650288  -8.860575676
 [4,]   3.0689933  -1.5692989  -9.617343903
 [5,]   4.2073307  -7.8839874 -12.057099342
 [6,]   4.7441812  -2.5605898 -16.923639297
 [7,]   2.8398392  -3.7685757  -9.849000931
 [8,]  -6.5682034  -3.3473537  -8.010473251
 [9,]  -6.3146772  -8.8969593 -10.007225990
[10,] -10.7362804  -5.9553475 -13.404866219
[11,]  -5.9061875  -5.6669321  -8.746330261
[12,]   0.6841072  -9.2964916  -3.766536713
[13,]   2.3835871 -11.3841190   4.795302391
[14,]   9.2638674  -7.9496021  -2.648029804
[15,]  -7.2776060 -10.3643589   0.007967017
[16,]  -3.7505555   7.7976918 -11.108560562
[17,]  -1.9717823   8.9022074  -2.156204224
[18,]  -1.5948867   9.4601870  -0.291146785
[19,]  -8.8910599   7.7261963   2.265521288
[20,] -13.2162743  12.5938683   2.814453363
[21,] -13.1974812   8.2352619  -0.554084778
[22,]  -9.3937445  12.0169020   5.066491604
[23,]   8.3215170  12.6252794  -4.082697392
[24,]   5.3635802  11.2352190   0.716196299
[25,]   8.1855392  16.2391014  -2.141618967
[26,]   5.7982669  14.4012518   2.670481205
[27,]   0.1088653   4.4465313   5.189795494
[28,]   2.5595706  -0.4979091  12.775658607
[29,]  -8.3474350   2.9142919  10.297456741
[30,]  10.3656492   5.4187989   8.191060066

, , Meles_meles_MU125a_C3

                x           y           z
 [1,]   4.4526715  10.6010284   0.1263015
 [2,]   4.6626043  10.1255045   7.1604133
 [3,]   4.6711292  10.1897812   8.7435827
 [4,]  -2.9632154   6.7845135   5.0231915
 [5,]  -4.8161187   7.3219171  13.0316744
 [6,]  -7.0564137  10.1070395  10.3115654
 [7,]  -2.0514631   6.3744912   8.4905624
 [8,]   8.9264936   3.7040446   4.4689388
 [9,]  11.4267702   1.6810540  12.4839802
[10,]  15.5437002   4.6042213   8.6841364
[11,]   8.2370415   3.4623010   7.8966284
[12,]   1.6936817  -0.8105665  10.7967453
[13,]  -0.2177301  -6.8523822   9.5870123
[14,]  -4.1066256   0.4265212  10.4455471
[15,]   6.9404473  -3.0551379   9.6100550
[16,]   3.7210438   9.6294374  -5.1102328
[17,]   2.8807368   7.4031210  -5.1552382
[18,]   2.5702119   6.3882575  -5.7271223
[19,]  14.7124796   0.1802448  -3.1217391
[20,]   8.4952049   0.8125887 -10.4404554
[21,]  15.0293903   1.3369889  -8.8773432
[22,]   8.0312500  -1.0450621  -4.0539160
[23,]  -9.4579525   6.6673565  -1.7888204
[24,]  -4.8974185   4.7928205  -8.8439589
[25,] -10.5411844   7.9567089  -7.0119557
[26,]  -4.8171706   2.9028697  -2.6627705
[27,]   0.1589081  -2.6584079  -3.9026890
[28,]  -2.0955546 -10.3908157  -4.1078901
[29,]   6.2124248  -7.5119119  -4.6466584
[30,]  -7.3016520  -3.4137473  -3.9189467

, , Meles_meles_MU125a_C5

                x            y           z
 [1,]   4.0647602  18.79974937  -1.7410252
 [2,]   1.3245056   9.23856831  -6.5064516
 [3,]   1.0125006   8.01483154  -8.0907507
 [4,]   7.3093834   3.44543815  -7.4560575
 [5,]   7.2079911   0.98600078 -14.8753729
 [6,]  12.4746695   2.04249001 -15.4274893
 [7,]   6.4052811   3.35055447 -10.4980145
 [8,]  -6.1633677   6.47752857  -6.5479908
 [9,]  -8.9881105   5.15081930 -13.8263855
[10,] -13.2102251   9.47590160 -12.9246378
[11,]  -5.7824574   6.42680645  -9.1294079
[12,]  -1.1130747  -0.07245217 -10.4972057
[13,]  -2.5726016  -6.90776825  -9.0565424
[14,]   4.6606193  -3.12453747  -9.6540527
[15,]  -7.1303806  -0.45542145  -9.0266876
[16,]   3.6952293  18.33006096   1.1174636
[17,]   1.6269792   8.58995438   1.3252029
[18,]   0.9075907   6.50717354   2.8365290
[19,] -11.5166502   5.26138878   2.0360730
[20,]  -6.8175993   4.09124327   8.2338505
[21,] -12.2475204   5.93249893   6.5745854
[22,]  -7.0179939   2.36371255   4.0450802
[23,]  12.0925236   0.51838386   0.5606273
[24,]   8.0249977   0.76451796   7.2773404
[25,]  13.6286974   0.95168072   5.3623919
[26,]   7.1412377  -0.36383221   2.7033250
[27,]  -0.7621465  -3.04985142   2.9703565
[28,]  -2.5118902 -11.21988678   3.1436534
[29,]  -8.6480541  -5.66828060   3.8990695
[30,]   5.5567842  -8.21566677   2.5090761

, , Meles_meles_MU125a_C7

                x           y          z
 [1,]  -2.1905813 -25.1795998   3.225021
 [2,]   0.1402623  -4.7426825   5.594192
 [3,]   0.2227844  -3.5351617   6.015252
 [4,]   8.0137033  -0.6201874   3.506506
 [5,]   9.9864702   4.9240341   8.378740
 [6,]  14.1883545   0.3560196   7.758791
 [7,]   8.4026651   1.4893857   5.043556
 [8,]  -6.9752159   0.8906442   3.522479
 [9,]  -7.3547521   6.0631247   7.405256
[10,] -12.7528257   3.0499878   8.707917
[11,]  -7.1709080   3.0968490   4.897059
[12,]   1.1725372   5.8971930   3.223112
[13,]   1.1967901  11.2678843  -2.152327
[14,]   7.0384569   6.4590411   1.673223
[15,]  -4.9227800   7.4358611   2.015796
[16,]  -2.4014635 -25.9102974   2.171806
[17,]  -0.8346057 -13.9971685   1.352226
[18,]  -0.3466271  -7.9856501  -2.851351
[19,]  -8.5316277   0.7817069  -4.259660
[20,] -12.1241989  -6.6645980  -6.182258
[21,] -12.5371046  -5.1487598  -4.161221
[22,]  -9.4649343  -6.4438906  -7.847087
[23,]   8.9874868  -0.1494096  -4.416000
[24,]  11.6008825  -8.2629242  -6.275630
[25,]  12.1976147  -6.6205482  -4.450228
[26,]   8.5396433  -7.8365383  -7.846476
[27,]   0.2163260  -0.3146623  -8.419166
[28,]   0.6689876   5.8432693 -13.376567
[29,]  -6.3062835   1.7835256 -10.652775
[30,]   7.0034051   0.6108649 -10.986692

, , Meles_meles_MU125a_T1

                 x           y           z
 [1,]  -0.02438094 -28.3791485   7.3960881
 [2,]   0.34877601  -0.4255596   4.8969231
 [3,]   0.45780417   1.3861097   4.0523958
 [4,]   8.22323799   2.9805083   0.4210785
 [5,]   9.48848915   8.9758587   2.7819803
 [6,]  12.91841698   7.0281873   4.3500137
 [7,]   8.69631958   6.8673339   1.9806932
 [8,]  -7.56095171   3.0095084   0.9795129
 [9,]  -9.72006416   8.8006210   5.1399674
[10,] -12.14316082   5.0336428   5.1722074
[11,]  -7.70995808   6.8700466   2.6176586
[12,]   0.07445427   8.2490873  -1.2970456
[13,]  -0.47285259  11.8385868  -7.7536540
[14,]   5.94188118   8.6409903  -3.1707020
[15,]  -6.46164322   8.6386213  -2.6106741
[16,]  -0.06782495 -29.3491211   4.8199944
[17,]  -0.16745251  -8.4099979  -2.2249537
[18,]  -0.42115906  -8.1430140  -3.7104657
[19,]  -9.13751793  -1.8950225  -2.9145486
[20,]  -7.40200043  -7.3633375  -6.9874511
[21,] -10.90057659  -7.1501327  -3.5525041
[22,]  -6.88507700  -1.6660588  -5.1064639
[23,]   8.43676281  -0.7922403  -5.7383871
[24,]  10.44768620  -8.5849323  -5.5694818
[25,]  11.07306480  -6.3346410  -3.7498705
[26,]   6.62777281  -7.1855145  -7.5194073
[27,]  -0.48389608  -1.6848638  -9.3040934
[28,]  -0.96833426   3.1752691 -15.6269712
[29,]  -7.03894329   1.0211776 -13.2417841
[30,]   6.26323748   1.0418829 -13.8651724

, , Meles_meles_MU125a_T8

                x            y           z
 [1,]  16.7464161   9.42051697   5.3470821
 [2,]   3.8078582  -2.96724963  -4.5227017
 [3,]   2.6706736  -7.65178204  -8.7559042
 [4,]   3.6360328  -4.85449743  -4.5087142
 [5,]   3.2405567 -11.08568192  -5.8145041
 [6,]   3.7635758  -7.81567287  -2.1127198
 [7,]   3.2121997  -8.22704124  -8.0064478
 [8,]   3.1703081  -3.77545333  -6.3040485
 [9,]   1.2527851  -5.56662512 -12.4409485
[10,]   1.2487963  -3.03138494 -10.8293991
[11,]   2.7788110  -7.16280842  -9.5965633
[12,]  -4.7029777  -8.78674507  -7.3509841
[13,] -12.8052158  -9.72810555  -6.5303254
[14,]  -7.1063614 -12.55634403  -2.0709326
[15,]  -9.8508844  -5.05944347 -10.3500357
[16,]  14.6365786  14.55340767  10.8404675
[17,]   5.0483193   7.66749001   6.0760350
[18,]   2.4516175   4.52175093   2.9495783
[19,]   0.9805459   3.22627878  -2.0331686
[20,]   2.0601192   6.79145050   3.5754220
[21,]   0.6986386   7.11911345  -0.1534000
[22,]   1.8688986   3.62081814   0.7057557
[23,]   1.9111938  -1.38828433   2.6344690
[24,]   2.8815942   4.18233109   6.2373896
[25,]   2.1088376   0.95978785   5.8745146
[26,]   2.3005559   2.48234534   2.4480529
[27,]  -6.3434453   0.02565743   1.0420951
[28,] -14.1990843  -1.62275028   1.7002242
[29,] -11.3471928   3.14959216  -2.9539962
[30,]  -9.3463068  -4.47021484   6.1487150

, , Meles_meles_MU125a_T13

                 x           y            z
 [1,] -2.785412312  11.3759575  -7.82469416
 [2,] -1.221378088   0.8634850  -7.36815214
 [3,] -1.404450774  -1.8246266 -11.10463810
 [4,]  0.724156320   0.3928932  -8.01185131
 [5,]  3.824817657  -2.2043447 -13.91257000
 [6,]  4.774022102   3.1108797 -12.50936699
 [7,]  0.395511806  -1.8118834 -11.38591671
 [8,] -3.616313219  -0.4426553  -7.29703569
 [9,] -6.760474682  -3.3409448 -11.93703747
[10,] -8.766345024   2.0758433 -11.13189888
[11,] -3.063908577  -2.3247805 -10.63938618
[12,]  0.001862119  -9.7327547  -7.47570801
[13,]  1.073970318 -16.2498150  -2.46538210
[14,]  7.170321465  -9.1246967  -7.59176350
[15,] -6.169973850 -11.6210203  -5.71937943
[16,] -2.774411678  12.8857050  -1.12894309
[17,] -1.371959448   8.5877295   0.46819738
[18,] -0.812154293   7.2767963   2.82786274
[19,] -3.889388323   3.7606807   3.84755802
[20,] -8.224866867   8.0978117   3.15637374
[21,] -7.090203285   5.0353136   1.77990115
[22,] -5.347473621   6.3268013   6.91132975
[23,]  5.209105968   6.1856656  -0.03981442
[24,]  3.635934591   4.6669321   2.72244787
[25,]  5.824723244   9.9580355   2.09867787
[26,]  4.935998440   7.7993131   5.57911777
[27,]  1.128005624  -3.2931726   5.46884918
[28,]  2.320705175 -11.4030676   8.35604668
[29,] -6.715628624  -5.2580795   6.79480267
[30,]  9.098948479  -3.9390497   4.86015415

, , Meles_meles_MU125a_T15

               x           y            z
 [1,]  2.4573314 -16.1123619  -0.22050758
 [2,]  1.5312896  -9.4563789  -3.24897957
 [3,]  1.5715601 -10.8448830  -6.56064272
 [4,] -1.9600874  -7.8809657  -2.73052740
 [5,] -5.5462136 -13.9306936  -8.37911320
 [6,] -6.1154771 -16.0626717  -3.67131472
 [7,] -1.6041595 -11.0872841  -7.26955175
 [8,]  5.1329541  -7.4151273  -3.22225165
 [9,]  9.3347273 -12.6323996  -8.96429253
[10,] 10.0893555 -14.7397757  -4.09206915
[11,]  4.3186479 -10.3574286  -7.08192778
[12,]  1.0414497  -3.7954121 -11.24307156
[13,]  0.3701178   4.9390793 -14.54590416
[14,] -6.5740957  -2.2845385 -10.93059444
[15,]  8.4199791  -2.2464426 -11.01543236
[16,]  2.9935212  -9.8155489   9.41423225
[17,]  2.2973702  -2.3659229   8.13150311
[18,]  1.9728352   0.6186028   8.51842785
[19,]  5.3277717   1.8857996   7.40464163
[20,]  8.4120569   1.1129695  12.18235207
[21,]  8.9823532  -1.2327145   9.50923347
[22,]  5.7842736   4.1057892  10.82060051
[23,] -6.0448942  -1.8406686  10.61646748
[24,] -1.9061948   1.8511751   8.07818794
[25,] -5.5016646   0.6020183  12.89828968
[26,] -3.4496958   3.7759449  11.47205353
[27,]  0.8173242   6.7476768   1.06272233
[28,]  0.4885572  13.3718042  -5.50749445
[29,]  9.0405016   8.8511305  -1.13894260
[30,] -7.3002529   8.0930471  -0.08883515

, , Meles_meles_MU125a_L1

               x            y           z
 [1,]  1.2883515 -18.44950485  -0.5228269
 [2,]  0.4524671 -10.09755611  -3.1320777
 [3,]  0.2546795 -11.39359856  -5.8360486
 [4,] -3.1310992  -7.81264830  -1.8450657
 [5,] -4.9443879 -12.17816257  -7.6724887
 [6,] -7.5226893 -14.92921162  -1.1835142
 [7,] -1.8683879 -11.38681698  -6.0180192
 [8,]  3.7580471  -8.01376724  -2.6359980
 [9,]  5.1988845 -11.85670853  -8.2845783
[10,]  8.4357338 -14.86384106  -2.9406607
[11,]  2.4295099 -11.33247185  -6.4587641
[12,] -0.3053097  -5.00220442 -11.4641666
[13,] -0.7688287   3.34606361 -15.9058180
[14,] -7.9367023  -3.07506466 -10.5702085
[15,]  7.1864777  -2.33387446 -12.2755079
[16,]  2.0572059  -9.86600685   8.4844675
[17,]  0.9972645  -1.32759786   7.6742134
[18,]  0.9403029   2.70889211   8.1095743
[19,]  4.9417930   3.90496182   6.7713447
[20,]  8.9982395   2.47539234  11.0185995
[21,]  8.7618504   0.55112141   8.4358616
[22,]  6.1145635   6.25662374  10.0504141
[23,] -6.1938167  -0.06538737   9.6603107
[24,] -2.8998451   3.84347630   7.3549256
[25,] -6.0102172   2.71631241  12.2389355
[26,] -4.2822680   5.71140671  11.0346174
[27,]  0.3922903   8.56647491  -0.4739979
[28,] -0.1640172  13.80251312  -8.1894312
[29,]  8.1624537  11.53112698  -3.4082289
[30,] -7.3991861  10.92365360  -1.7231324

, , Meles_meles_MU125a_L3

               x           y           z
 [1,]  7.4445329 -18.4863815  -2.2159305
 [2,]  1.0600199  -9.9301624  -4.7712064
 [3,]  0.2836956 -11.0678205  -6.2704134
 [4,] -2.7623761  -8.0280247  -1.9821231
 [5,] -7.1523075 -15.1195850  -5.2053423
 [6,] -6.5887194 -16.9722176  -1.1523031
 [7,] -1.3087453 -11.2591286  -5.8851256
 [8,]  4.6622753  -7.5026970  -4.9254084
 [9,]  5.5001307 -12.6157427 -11.0452442
[10,]  8.7567005 -15.5953798  -7.2161627
[11,]  2.1297791 -10.7899599  -7.3783369
[12,] -2.2319465  -4.3520107 -12.2601376
[13,] -5.3308530   3.7297711 -18.1220093
[14,] -9.9441452  -2.8281455  -9.9607010
[15,]  4.2454720  -1.9656266 -15.6360779
[16,]  8.0354824 -13.7211065   5.6596336
[17,]  4.5785904  -3.4305835   4.9732447
[18,]  4.9796162   4.2313743   7.3001652
[19,]  8.5798779   4.6302023   3.8478079
[20,] 14.1713619   3.6367970   7.3681431
[21,] 13.2416286   1.4293793   4.6650558
[22,]  8.8813820   7.5065913   7.3167434
[23,] -2.5578909   0.8360533  10.3125715
[24,] -0.7612318   4.2905827   7.4001794
[25,] -1.4706887   2.6009562  13.1297913
[26,] -0.1696773   7.1282086  12.7618475
[27,]  1.3207142  10.0663671  -0.3966309
[28,] -3.1418447  16.3639412  -6.5417414
[29,]  8.8812256  12.4093390  -4.1176023
[30,] -7.3011360  11.9893332   0.9247611

, , Meles_meles_MU125a_L5

                x          y           z
 [1,]  -0.5259008   3.354998 -20.3435535
 [2,]  -0.6451844  -1.386221 -11.9533443
 [3,]  -0.7389254  -2.312156 -10.8037701
 [4,]   6.3741608  -1.489626 -10.7581005
 [5,]   5.6104274  -8.266088 -12.5841751
 [6,]   7.9745421  -3.803345 -17.4324551
 [7,]   4.3288627  -5.583854 -11.0782251
 [8,]  -7.0025954  -1.424151  -9.7808933
 [9,]  -7.2988667  -7.325628 -12.1318464
[10,]  -9.5574532  -3.430585 -16.9550495
[11,]  -5.2747655  -4.830687 -10.9579268
[12,]  -1.1615815 -10.979748  -4.5716867
[13,]  -0.9573007 -14.077131   4.6048598
[14,]   7.8424516 -11.362708  -2.5243163
[15,]  -9.7714634 -11.204762  -2.3192420
[16,]  -0.4577605   7.535505 -17.8008747
[17,]  -0.1621028   8.512597  -2.5621150
[18,]  -0.3314850   9.618270   0.4017302
[19,]  -7.6001925   8.558550   1.6426626
[20,] -10.9598656  15.318026   1.5075334
[21,] -11.3312263   9.959246  -2.2683320
[22,]  -7.3801222  12.347375   4.0514555
[23,]  10.9001274   8.684720  -2.3964672
[24,]   7.3154745   8.831045   1.4346993
[25,]  10.8888092  13.226332  -2.3775084
[26,]   8.3629971  12.713965   3.4126668
[27,]  -0.1713874   2.616801   5.7596617
[28,]   0.1922987  -1.960535  13.3756628
[29,]  -9.4883394   2.760874   9.5320911
[30,]   9.2092314   2.325971   9.1936626

, , Nasua_nasua_Z.2015.163.2_C3

               x         y         z
 [1,]  5.9782715 15.297567 21.490786
 [2,]  2.3819070 12.657022 17.173847
 [3,]  1.8368204 12.125857 16.467224
 [4,]  2.2286136 15.941740 12.702284
 [5,] -2.3074596 16.474028 10.025403
 [6,]  0.4119573 18.464453 11.637359
 [7,]  0.4157425 14.268187 11.937312
 [8,]  2.4716570  5.692121 19.130394
 [9,] -3.5043695  4.723131 16.446795
[10,]  1.1929156  6.773990 16.576742
[11,]  0.8048257  4.415610 19.642405
[12,] -1.2489965  7.267174  9.000120
[13,]  1.9368716  4.917114  5.097224
[14,]  0.3421775 10.400045  5.841882
[15,] -0.3789181  2.858152  9.562210
[16,]  6.4198160 15.222532 21.532179
[17,]  7.4678245 12.256495 16.999136
[18,]  8.2189074 11.808461 16.515608
[19,]  5.3445797  3.850343 17.111322
[20,]  7.8922958  3.995926 21.245188
[21,]  4.7961206  2.882972 20.919369
[22,]  8.9411621  5.202066 17.509935
[23,]  6.2207737 19.698389 10.937387
[24,]  9.5545540 15.279510 12.619707
[25,]  9.0208588 18.523293 12.449726
[26,]  5.2101078 15.565268 10.152575
[27,]  7.9705014  7.340851 10.545318
[28,] 10.7298651  3.991077  5.581669
[29,]  8.2490702  1.732011 11.198325
[30,]  8.7365789 10.664737  5.744040

, , Nasua_nasua_Z.2015.163.2_C5

               x           y         z
 [1,] -6.9686127   1.7287130 19.013411
 [2,]  0.6267418  -2.1882720 16.049074
 [3,]  1.6393386  -2.7781458 15.421653
 [4,]  2.2933550   4.3265061 11.055461
 [5,]  2.8982244   1.2820923  7.603611
 [6,]  1.6078035   5.2731624  7.456555
 [7,]  3.3106649   1.3331066 10.625307
 [8,] -2.2235963 -11.1203794 15.833574
 [9,]  0.1159736 -10.8731642 12.009166
[10,] -3.7124953 -12.4916563 13.969416
[11,]  1.0340252  -9.2485180 14.579795
[12,]  6.4520016  -5.5670152 11.534615
[13,] 12.5273514  -7.3837700 12.167600
[14,]  8.8247633  -1.2367151 10.650819
[15,]  6.0179725 -10.0475645 13.649042
[16,] -6.9006319   1.7412181 19.414244
[17,]  1.5163828  -1.2636600 19.561058
[18,]  3.4911683  -1.8575712 19.409544
[19,]  1.3322922 -11.9719057 20.212179
[20,]  5.3263555  -8.3587627 22.362007
[21,]  2.5752378 -10.2208052 24.522316
[22,]  3.4452379 -10.3299885 19.278061
[23,]  7.4941792   5.8258138 14.740042
[24,]  8.3870649   2.8561938 18.353277
[25,]  7.5432348   6.8286710 17.663532
[26,]  7.3824015   3.9305758 14.481684
[27,] 10.7760515  -4.3244429 18.507980
[28,] 16.4052830  -6.2585359 16.938137
[29,] 12.4294329 -10.5198202 19.669497
[30,] 15.3075752  -0.2219187 16.301363

, , Nasua_nasua_Z.2015.163.2_C7

               x            y         z
 [1,]  5.6970553  16.24791908 19.111847
 [2,]  1.2414581   3.86488676 13.506336
 [3,]  0.8707309   2.83400416 13.253417
 [4,]  9.2214947  -2.61981535 11.724609
 [5,]  6.4152055  -2.89333940  7.671313
 [6,]  9.6900473  -3.04745412  8.526044
 [7,]  6.2279267  -2.21694016 10.550680
 [8,] -7.1611500   3.74886346 11.169055
 [9,] -6.3362169   1.95425427  6.947906
[10,] -8.1581678   4.64241171  7.304562
[11,] -5.9942098   1.99770951  9.632026
[12,] -1.3942343  -4.00845671 10.784558
[13,] -3.6419733  -9.36368561 10.510448
[14,]  3.1401143  -6.83813906 11.096390
[15,] -6.2613082  -3.54427814  9.988542
[16,]  5.2514076  16.09217072 19.871992
[17,]  1.3634392   5.32233953 17.376049
[18,]  0.3294947   2.40206075 16.780989
[19,] -8.7166004   2.52312136 14.913480
[20,] -6.9891024   0.69407785 18.152224
[21,] -8.5681667   2.93097758 17.917715
[22,] -7.0518093   0.03048108 15.938634
[23,]  7.7817473  -3.16578913 17.015524
[24,]  4.2862177  -3.72396588 18.757832
[25,]  7.6194787  -2.64421177 19.453321
[26,]  4.6955900  -4.19418526 16.373959
[27,] -2.8565187  -5.62088966 17.604181
[28,] -4.6294093 -11.15463161 17.323629
[29,] -7.9723816  -5.49263048 17.572655
[30,]  1.4777299  -8.64188004 18.530680

, , Nasua_nasua_Z.2015.163.2_T1

                x           y         z
 [1,]  13.1702833  13.1385250  2.542552
 [2,]  -2.2758496   1.6451645 15.544726
 [3,]  -3.2691674   0.9299437 15.749237
 [4,] -10.6779728   6.2400627 15.909901
 [5,] -11.4466391   4.2045355 19.904064
 [6,] -11.4671240   6.9411712 18.470207
 [7,] -10.5558529   3.4071620 17.616564
 [8,]   1.3359114  -5.8565674 20.649706
 [9,]  -2.1347628  -5.5687318 23.220636
[10,]   1.3738297  -5.7443142 22.117197
[11,]  -2.1272073  -5.3349462 20.555197
[12,]  -8.9741478  -3.8869066 18.430395
[13,] -12.8262749  -7.6704803 17.812090
[14,] -12.9601440  -0.2952082 17.096218
[15,]  -5.8468261  -7.8192387 19.640844
[16,]  13.7942400  12.2778072  0.623511
[17,]  -0.4356837   1.6304559  9.577248
[18,]  -2.2389400   0.2617337 11.062491
[19,]  -1.6078719  -6.3506989 13.745833
[20,]   0.5031423  -6.2269073 11.220566
[21,]   0.6314492  -5.5876827 14.473523
[22,]  -1.6855726  -6.1617527 12.240145
[23,]  -9.1121607   1.6035357 11.258814
[24,]  -7.8836002   3.7284193  9.072530
[25,]  -8.2972775   3.8017504 11.154041
[26,]  -8.2686005   1.2138891  8.966429
[27,]  -8.1444731  -5.4705729 10.677142
[28,] -11.9064445  -9.0908012 10.464312
[29,]  -6.9598165 -10.5185823 11.037872
[30,] -13.2590990  -4.5138226  9.088488

, , Nasua_nasua_Z.2015.163.2_T8

                x           y         z
 [1,] -5.91667223 21.57412148 -2.640436
 [2,] -4.29954958  5.39699841  9.573632
 [3,] -3.90813684  1.99839973 11.353383
 [4,] -0.69248664  0.52115649 11.531733
 [5,]  0.08722274 -2.82242274 11.195402
 [6,]  1.04046583 -0.51227754 11.494749
 [7,] -0.98935908 -0.89669925 11.098919
 [8,] -6.96268606 -0.02286071 12.485400
 [9,] -7.50623322 -3.68691730 12.695664
[10,] -8.18649769 -1.50690603 12.933174
[11,] -6.41618490 -1.72287273 12.037123
[12,] -2.48077488 -2.36136866 16.741945
[13,] -1.35750926 -3.15749526 22.693176
[14,]  1.76299369 -2.41844535 18.408772
[15,] -6.08666611 -2.90101385 19.374027
[16,] -6.33329344 26.17892075 -1.678559
[17,] -4.64933300 14.08990860 10.344340
[18,] -4.49849081 11.00821781 11.434743
[19,] -7.09992456  5.79077339 13.751771
[20,] -6.03350353 10.20356369 13.068100
[21,] -7.47163916  9.73678017 13.535775
[22,] -6.20646811  7.06141615 12.993536
[23,] -0.66458982  6.52168322 12.895333
[24,] -2.37435913 10.79419327 12.494922
[25,] -1.14876711 10.85724735 12.572719
[26,] -2.18001294  8.24016380 12.325592
[27,] -2.96468329  6.01598597 18.271662
[28,] -1.98937225  5.01202393 24.047960
[29,] -7.12275887  5.21617365 21.458117
[30,]  1.55735719  6.07149363 20.367023

, , Nasua_nasua_Z.2015.163.2_T12

                 x         y         z
 [1,] -13.24260616  2.610666 21.146013
 [2,]  -1.85948706  2.491996 13.594728
 [3,]  -0.17049745  3.475547 11.917066
 [4,]   2.51564884  6.218970 14.348648
 [5,]   3.64044023  6.831051 11.521892
 [6,]   4.04022932  7.438664 12.732559
 [7,]   1.78655076  4.780001 12.921791
 [8,]  -2.58290052  2.311291  7.434156
 [9,]  -0.01368473  4.008142  7.170867
[10,]  -1.53192770  2.711806  6.473796
[11,]  -0.70022541  2.766192  9.336312
[12,]   5.84502363  1.932077  9.488633
[13,]  11.07899666 -2.883874  8.721686
[14,]  10.04522419  1.604292 12.676691
[15,]   5.85366344 -2.197510  6.079885
[16,] -13.83827019 -1.169372 22.217245
[17,]  -6.80435038 -1.783022 19.152502
[18,]  -5.48848820 -2.226093 18.278963
[19,]  -4.34253883 -3.769606 15.306114
[20,]  -9.55544567 -4.187069 16.158680
[21,]  -9.03067112 -2.744744 14.976879
[22,]  -6.10430813 -5.767309 16.914057
[23,]  -4.46210241  1.719226 21.429562
[24,]  -2.01893067 -1.452548 19.292751
[25,]  -5.10580635 -1.559629 23.254980
[26,]  -3.55212307 -3.285413 21.104855
[27,]   1.87878096 -5.813368 16.063459
[28,]   7.94398642 -9.247715 14.822288
[29,]   0.98191637 -8.775423 10.566280
[30,]   6.00008535 -3.293852 20.449545

, , Nasua_nasua_Z.2015.163.2_T14

                x          y          z
 [1,] -12.8802080  8.3596802 25.5449867
 [2,]  -9.7175102 11.2579956 17.8444290
 [3,]  -9.2846785 12.3389797 17.7240086
 [4,]  -6.7832599 10.7362843 18.5019360
 [5,]  -4.9795895 15.8589258 20.3153095
 [6,]  -4.7006583 13.0150566 24.9122200
 [7,]  -6.9936619 13.4537230 18.9086990
 [8,] -12.3525753 12.0255089 16.8158798
 [9,]  -9.9004736 18.0485859 18.9670467
[10,] -13.8791113 16.2558994 22.5665092
[11,]  -9.9285831 15.7301254 18.4236794
[12,]  -6.0601482 16.6561146 12.5770788
[13,]  -4.0064640 17.8056297  5.7960496
[14,]  -0.4107214 15.4900408  8.3694057
[15,]  -9.3454027 18.5043049  7.6555810
[16,] -14.1891270  3.9685183 22.0402451
[17,] -11.7293606  4.0235238 15.1372080
[18,] -11.7230339  3.1521118 13.4485922
[19,] -13.6685095  4.1391282 10.9705620
[20,] -17.8380756  1.3702302 11.5028458
[21,] -16.7060261  3.7677197 12.8460207
[22,] -14.0522242  2.0505207  9.9384804
[23,]  -7.7540879  1.2763460 15.0162554
[24,]  -8.6815643  2.2099032 12.6382494
[25,]  -8.0597954 -1.8319063 15.1378298
[26,]  -8.4479780 -0.9235618 11.4844313
[27,]  -8.8904572  5.5740137  6.2454104
[28,]  -4.6291838 10.3922873  0.5945826
[29,] -14.0122099  9.5336905  3.5396333
[30,]  -1.5314387  4.8106661  6.9034052

, , Nasua_nasua_Z.2015.163.2_L1

               x          y         z
 [1,] -0.6404036 -6.6940694 16.638210
 [2,] -1.2510055 -0.3088501 13.510825
 [3,] -1.3990824  0.2669502 12.810398
 [4,] -5.4750357 -0.7186070 13.750998
 [5,] -4.7431865 -3.7533903  9.575769
 [6,] -7.3525209 -6.1887331 13.231980
 [7,] -3.9195218 -1.8390172 11.567116
 [8,]  2.0976794 -0.1820406 12.298669
 [9,]  0.6236820 -3.2005618  8.545863
[10,]  4.3462634 -5.9264030 10.349343
[11,]  0.3377330 -1.3890265 10.712617
[12,] -2.6008654  3.1681132  6.868042
[13,] -4.3323231  9.4727554  1.271479
[14,] -9.4422903  4.1813664  7.291106
[15,]  3.8226991  5.8179765  4.953680
[16,] -0.1412572  0.1415390 23.299129
[17,] -0.5426935  7.5438042 21.015688
[18,] -0.6948746  8.6211405 20.734663
[19,]  1.7371023 12.5911283 20.427666
[20,]  5.5285478 11.1324005 22.489264
[21,]  4.9110522  9.0221939 20.813742
[22,]  4.0845976 13.3636122 21.505079
[23,] -5.3493958  8.3996468 22.489323
[24,] -3.6231289 10.5567408 20.225927
[25,] -6.1054597  9.2263899 23.900583
[26,] -3.6566658 12.7036190 21.725605
[27,] -1.9967757 14.3329506 14.323829
[28,] -3.5888274 18.3014660  6.606662
[29,]  4.6686773 16.1044865 11.074068
[30,] -9.5895939 15.7234516 13.320768

, , Nasua_nasua_Z.2015.163.2_L4

                x          y         z
 [1,]  -5.3945637  1.9120977 36.821541
 [2,]  -5.1394448  1.8055289 21.452175
 [3,]  -5.6680303  1.2430987 21.155718
 [4,]  -7.1303291  5.9676561 20.172791
 [5,] -10.4046869  1.9611183 21.611353
 [6,] -12.1229982  3.0721464 24.902496
 [7,]  -8.8750038  1.7965270 21.072901
 [8,]   0.2139059 -0.6881203 21.590073
 [9,]  -3.7116394 -3.9418023 21.812490
[10,]  -0.6215255 -3.9292300 24.955070
[11,]  -4.4126310 -1.8378940 21.084209
[12,]  -6.4555874  0.5727772 12.956744
[13,]  -8.3526821 -0.8800678  4.562269
[14,] -11.7617855  4.9948568 10.763390
[15,]  -1.4746687 -3.8201900 10.089977
[16,]   0.6362551  9.9261589 33.753819
[17,]   3.3129506 12.2882509 19.596720
[18,]   3.9408445 13.2080355 14.593493
[19,]   6.9757476 11.2533693 13.109247
[20,]  10.7618761 11.9192677 16.310089
[21,]   8.9191694  9.6469717 17.540945
[22,]   8.4026537 14.0531969 12.243687
[23,]  -0.5898279 17.4839077 17.475067
[24,]   2.2617733 15.4092922 13.524148
[25,]   1.0099708 20.0893116 16.299452
[26,]   3.9185677 17.2054806 12.690565
[27,]   2.9647386 11.7346964  6.436280
[28,]   0.2947404  9.6033220 -1.533778
[29,]   8.8806229  6.4799891  3.618665
[30,]  -3.3475063 16.7174072  5.064738

, , Nasua_nasua_Z.2015.163.2_L6

                 x          y         z
 [1,]  -4.59889841 23.9909515 30.518202
 [2,]  -9.52486706 10.6032610 17.016970
 [3,] -10.69543362 11.0481300 16.249624
 [4,]  -5.69851303 11.8358192 15.254907
 [5,] -10.30911541 14.4775276 13.498752
 [6,]  -8.11037636 19.0440407 15.712142
 [7,] -10.01826286 12.2640829 14.658162
 [8,] -10.24170971  7.6766601 20.562578
 [9,] -14.36453152 10.1062746 18.084356
[10,] -12.41714668  9.9697857 17.325457
[11,] -14.59311199 12.4101744 23.751360
[12,] -10.97939682  5.9385872 11.423085
[13,] -12.49478340  0.1796240  5.429056
[14,]  -6.47026634  8.5999851  5.976131
[15,] -14.36501598  1.0378238 15.512126
[16,]   1.69082344 19.0299435 29.935379
[17,]   0.72734934  5.2244325 21.003946
[18,]   1.59058332  3.6243386 20.037453
[19,]  -1.20790243 -0.9590498 21.047915
[20,]   1.07731616 -0.3428607 28.231607
[21,]  -2.22460985  1.4224050 27.300117
[22,]   2.25542283 -2.5133402 22.482016
[23,]   5.18072033  9.4445066 16.741932
[24,]   3.99341750  3.4173682 15.605622
[25,]   9.89153671  7.0823450 18.343338
[26,]   6.41720152  2.2937956 17.016798
[27,]   0.46687007 -1.3823998 14.927259
[28,]   0.03342708 -8.2484674  9.100096
[29,]  -3.35752964 -9.0346556 17.972464
[30,]   5.46092224  0.0244769  7.989791
